# Supplementary material for: (Sulfasalazinato-κO)bis­(triphenyl­phosphine-κP)copper(I)
Source: Acta Crystallogr Sect E Struct Rep Online. 2010 Apr 21;66(Pt 5):m549–50. doi: 10.1107/S1600536810013899 (PMC2979139; doi:10.1107/S1600536810013899)
Supplement: Supplementary file 2 [file e-66-0m549-Isup2.hkl]

# 
# h,k,l, Fc-squared, Fo-squared, sigma(Fo-squared) and status flag 
# 
data_I
_shelx_title '  _w050319a' 
_shelx_refln_list_code          4 
_shelx_F_calc_maximum      267.56 
_exptl_crystal_F_000      1020.00 
_reflns_d_resolution_high  0.8301 
 
loop_ 
 _symmetry_equiv_pos_as_xyz 
 'x, y, z' 
 '-x, -y, -z' 
 
_cell_length_a    14.0126 
_cell_length_b    14.2236 
_cell_length_c    14.2302 
_cell_angle_alpha  81.068 
_cell_angle_beta   61.606 
_cell_angle_gamma  75.011 
 
_shelx_F_squared_multiplier     1.000 
 
loop_ 
 _refln_index_h 
 _refln_index_k 
 _refln_index_l 
 _refln_F_squared_calc 
 _refln_F_squared_meas 
 _refln_F_squared_sigma 
 _refln_observed_status 
   2   0   0       30.26       45.17     11.26 o 
   3   0   0     9295.25     9536.04    112.77 o 
   4   0   0     9704.35     9826.19     82.89 o 
   5   0   0      479.65      440.85     29.74 o 
   6   0   0      897.10      976.59     35.62 o 
   7   0   0       68.27       28.00     12.34 o 
   8   0   0       44.47       39.51     16.06 o 
   9   0   0      193.26      179.84     22.29 o 
  10   0   0      181.25       88.93     37.13 o 
  11   0   0      223.04      264.23     50.91 o 
  12   0   0      339.38      279.80     68.10 o 
  13   0   0      263.44      264.55     60.28 o 
  14   0   0       23.04       38.04     28.22 o 
 -14   1   0      363.88      389.95     58.66 o 
 -13   1   0      167.59      170.33     41.50 o 
 -12   1   0      894.39     1204.96    102.72 o 
 -11   1   0      286.94      240.40     37.94 o 
 -10   1   0       80.34      107.50     29.29 o 
  -9   1   0      406.68      403.20     45.62 o 
  -8   1   0      441.14      515.72     36.32 o 
  -7   1   0       90.18       69.23     22.57 o 
  -6   1   0       25.59        9.86      2.99 o 
  -5   1   0     3332.30     3210.54     40.45 o 
  -4   1   0     2304.08     2205.97     37.05 o 
  -3   1   0      123.86      157.12     10.30 o 
  -2   1   0     1959.12     1860.42     29.51 o 
   2   1   0      903.48      900.47     21.65 o 
   3   1   0    19011.66    19510.15    140.02 o 
   4   1   0      211.59      246.17     27.81 o 
   5   1   0     1187.26     1142.69     55.89 o 
   6   1   0      451.76      420.95     30.90 o 
   7   1   0      359.85      357.81     31.88 o 
   8   1   0     2289.74     2203.79     64.81 o 
   9   1   0      211.25      244.02     33.47 o 
  10   1   0      746.02      872.63     73.01 o 
  11   1   0       31.03       36.63     40.36 o 
  12   1   0      141.33       99.50     29.78 o 
  13   1   0       56.35       73.08     68.48 o 
  14   1   0       10.06       22.45     27.05 o 
 -14   2   0        4.01       30.19     30.12 o 
 -13   2   0      111.27      104.62     30.02 o 
 -12   2   0      566.26      537.84     71.80 o 
 -11   2   0        7.07      -26.49     26.49 o 
 -10   2   0       49.05       51.04     13.80 o 
  -9   2   0      174.44      169.49     31.42 o 
  -8   2   0      116.63      113.51     13.57 o 
  -7   2   0       15.51       12.26      8.47 o 
  -6   2   0    12435.57    12738.62    220.04 o 
  -5   2   0     1498.98     1450.39     20.94 o 
  -4   2   0     7280.45     7089.04     73.01 o 
  -3   2   0     4620.07     4687.38     42.36 o 
  -2   2   0    33220.06    33732.62    120.16 o 
  -1   2   0       16.35        6.60      6.58 o 
   1   2   0     6339.92     6317.97     35.08 o 
   2   2   0     6018.09     5628.71     47.40 o 
   3   2   0     2867.57     2841.16     45.56 o 
   4   2   0      148.03      179.02     13.55 o 
   5   2   0       13.53       -5.00     11.02 o 
   6   2   0     1539.51     1429.89     23.85 o 
   7   2   0     3883.16     3726.76    134.33 o 
   8   2   0      205.48      207.76     26.27 o 
   9   2   0     2039.35     2042.90    123.83 o 
  10   2   0      525.33      530.48    107.44 o 
  11   2   0     3389.52     3720.21   2289.67 o 
  12   2   0      122.62       98.05     43.16 o 
  13   2   0        1.87       57.48     29.05 o 
  14   2   0       63.58       42.96     20.99 o 
 -13   3   0        4.45       94.38     34.72 o 
 -12   3   0        4.97       31.61     31.75 o 
 -11   3   0        1.61       33.86     15.39 o 
 -10   3   0     1728.48     1741.53     79.22 o 
  -9   3   0      106.34       76.71      7.39 o 
  -8   3   0       25.28       21.60     11.42 o 
  -7   3   0     2085.54     2127.53     37.15 o 
  -6   3   0      880.60      800.50     19.85 o 
  -5   3   0     6408.36     6384.41     95.56 o 
  -4   3   0    10968.60    10325.89    193.16 o 
  -3   3   0    28993.45    30403.22    121.94 o 
  -2   3   0     3356.72     3364.38     43.03 o 
  -1   3   0     3337.43     3473.49     60.09 o 
   0   3   0      189.95      207.24     14.73 o 
   1   3   0     6229.01     6170.91     48.17 o 
   2   3   0    25225.83    24417.93     89.26 o 
   3   3   0      229.42      225.12     25.82 o 
   4   3   0       37.10       61.68      9.14 o 
   5   3   0      196.52      178.06     16.07 o 
   6   3   0      396.28      284.85     17.76 o 
   7   3   0     2200.95     2334.39     49.82 o 
   8   3   0      292.85      269.81     12.43 o 
   9   3   0        9.73       41.79     18.68 o 
  10   3   0     1525.39     1468.36     98.15 o 
  11   3   0        1.68       49.42     24.42 o 
  12   3   0      410.71      442.21     62.53 o 
  13   3   0        6.64      -30.09     34.34 o 
  14   3   0       49.94       79.41     35.90 o 
 -13   4   0      111.08       82.73     23.28 o 
 -12   4   0      114.67      198.69     52.40 o 
 -11   4   0      235.82      303.56     57.65 o 
 -10   4   0      778.40      821.24     26.38 o 
  -9   4   0     1730.18     1877.08     46.47 o 
  -8   4   0       14.74       -3.68     10.53 o 
  -7   4   0      369.20      335.48     16.17 o 
  -6   4   0     1612.95     1586.88     31.08 o 
  -5   4   0     3716.60     3697.52     68.27 o 
  -4   4   0    12323.54    12772.33    121.63 o 
  -3   4   0     3278.03     3650.49     81.05 o 
  -2   4   0      355.87      312.50     17.42 o 
  -1   4   0     1930.53     1782.75     45.57 o 
   0   4   0     1292.56     1274.22     30.03 o 
   1   4   0     2687.72     2764.88     65.53 o 
   2   4   0      433.73      444.14     25.59 o 
   3   4   0    16373.48    15489.59    138.86 o 
   4   4   0      278.94      221.01     20.60 o 
   5   4   0     5314.93     5415.81     65.24 o 
   6   4   0     1227.17     1337.31     29.84 o 
   7   4   0     1172.97     1181.04     27.30 o 
   8   4   0      160.52      180.07     11.98 o 
   9   4   0      109.54      104.53     14.56 o 
  10   4   0        5.98       10.53     26.81 o 
  11   4   0      184.45      132.77     43.99 o 
  12   4   0      732.54      630.32     73.32 o 
  13   4   0       10.42       52.19     29.67 o 
  14   4   0        2.01       -2.18     35.87 o 
 -12   5   0      443.44      652.49     93.93 o 
 -11   5   0       18.39       17.10     22.36 o 
 -10   5   0     2180.19     2425.48     68.77 o 
  -9   5   0     2159.16     2277.69     61.94 o 
  -8   5   0       13.24       17.11      7.92 o 
  -7   5   0      342.54      313.46     22.70 o 
  -6   5   0     2590.86     2778.45     53.91 o 
  -5   5   0     4086.04     4562.84     84.40 o 
  -4   5   0     1975.77     2131.75     41.94 o 
  -3   5   0     1091.27     1021.28     24.40 o 
  -2   5   0       95.24       65.95     15.29 o 
  -1   5   0      150.23      104.19     15.63 o 
   0   5   0      184.42      193.78     21.68 o 
   1   5   0     3810.55     3575.26     60.00 o 
   2   5   0        6.23      -10.35     11.36 o 
   3   5   0     1044.50      929.47     30.44 o 
   4   5   0     1525.38     1285.32     27.39 o 
   5   5   0     2153.88     2072.89     34.49 o 
   6   5   0     6458.91     6632.37     79.32 o 
   7   5   0        1.53       -8.07      9.33 o 
   8   5   0      460.74      484.14     23.03 o 
   9   5   0      212.53      181.37     23.90 o 
  10   5   0      307.20      296.82     20.72 o 
  11   5   0      514.72      561.28     65.78 o 
  12   5   0      368.98      531.17     72.70 o 
  13   5   0      183.64      300.45     58.45 o 
  14   5   0       53.53       97.08     34.86 o 
 -12   6   0       18.76       37.87     17.60 o 
 -11   6   0      513.29      521.07     67.58 o 
 -10   6   0      346.82      325.86     41.29 o 
  -9   6   0      911.19      944.32     64.47 o 
  -8   6   0      183.97      179.12     17.79 o 
  -7   6   0     1862.80     1930.37     55.52 o 
  -6   6   0      815.38      852.98     41.66 o 
  -5   6   0      449.82      489.13     22.23 o 
  -4   6   0     2614.40     2595.76     47.29 o 
  -3   6   0     6649.11     7157.03     84.42 o 
  -2   6   0      347.42      327.37     26.47 o 
  -1   6   0     1519.46     1550.25     30.73 o 
   0   6   0     4945.09     4815.16     61.58 o 
   1   6   0       26.57       13.06     19.75 o 
   2   6   0     3738.06     3644.53     51.08 o 
   3   6   0      111.83       96.61     15.09 o 
   4   6   0      510.61      538.29     22.16 o 
   5   6   0     2191.72     2068.14     43.82 o 
   6   6   0      208.07      196.68     19.37 o 
   7   6   0       52.46       69.63     11.34 o 
   8   6   0      489.23      517.51     24.26 o 
   9   6   0       98.40       64.30     13.98 o 
  10   6   0      154.83      151.36     18.81 o 
  11   6   0      741.28      798.02     30.83 o 
  12   6   0      658.96      714.95     43.11 o 
  13   6   0      111.14      139.69     41.74 o 
  14   6   0      363.16      285.09     72.15 o 
 -11   7   0       52.29      107.22     40.22 o 
 -10   7   0       26.57       38.97     14.31 o 
  -9   7   0      253.37      263.65     28.81 o 
  -8   7   0      591.79      511.96     26.56 o 
  -7   7   0       20.62       44.17      9.22 o 
  -6   7   0       12.43       11.87     16.87 o 
  -5   7   0     1315.54     1344.49     51.06 o 
  -4   7   0      284.36      281.40     31.20 o 
  -3   7   0     1874.83     1828.27     48.35 o 
  -2   7   0     4324.34     4572.70     82.14 o 
  -1   7   0     1931.71     1857.29     38.27 o 
   0   7   0     4842.50     4780.59     65.84 o 
   1   7   0     4049.16     3955.73     67.42 o 
   2   7   0       11.02       27.02      7.16 o 
   3   7   0      501.90      572.74     25.46 o 
   4   7   0      641.72      637.52     30.07 o 
   5   7   0       70.57       77.38     12.95 o 
   6   7   0       49.47       42.27     12.81 o 
   7   7   0      853.60      745.07     40.98 o 
   8   7   0      223.95      229.73     22.61 o 
   9   7   0       17.58       19.65     21.19 o 
  10   7   0      290.75      291.80     26.99 o 
  11   7   0     1212.71     1187.26     54.80 o 
  12   7   0       94.96      143.89     20.00 o 
  13   7   0      676.08      618.46    110.09 o 
  14   7   0       51.66       52.64     28.39 o 
 -11   8   0      170.25      106.49     43.85 o 
 -10   8   0        1.80       19.58     13.24 o 
  -9   8   0       38.37       34.84     13.38 o 
  -8   8   0      276.82      292.82     29.50 o 
  -7   8   0     1222.33     1196.66     48.59 o 
  -6   8   0     2186.14     2148.58    126.38 o 
  -5   8   0       29.26       30.84     10.10 o 
  -4   8   0     2265.95     2466.81     58.74 o 
  -3   8   0      198.12      184.97     21.38 o 
  -2   8   0      326.84      272.27     20.10 o 
  -1   8   0      119.69       83.32     11.73 o 
   0   8   0     3800.03     3784.34     63.67 o 
   1   8   0     1584.95     1577.26     45.24 o 
   2   8   0      195.85      187.04     25.57 o 
   3   8   0       12.68        8.31     14.23 o 
   4   8   0      159.06      160.14     22.13 o 
   5   8   0       15.08       14.49     13.33 o 
   6   8   0      896.98      859.12     34.16 o 
   7   8   0     2977.10     3036.20     77.38 o 
   8   8   0      411.96      387.76     26.61 o 
   9   8   0        7.54       15.41     19.01 o 
  10   8   0      300.87      323.22     41.95 o 
  11   8   0       48.54       58.47     13.66 o 
  12   8   0      178.48      182.77     25.77 o 
  13   8   0       39.55       13.23     33.93 o 
  14   8   0        3.23       41.68     35.97 o 
 -10   9   0       57.55       33.55     23.55 o 
  -9   9   0       54.86       58.14     15.94 o 
  -8   9   0      181.68      178.97     22.63 o 
  -7   9   0      977.86     1062.66    100.05 o 
  -6   9   0      434.27      459.53     34.34 o 
  -5   9   0      671.93      736.92     31.37 o 
  -4   9   0      537.19      558.31     29.65 o 
  -3   9   0      987.75     1010.86     38.61 o 
  -2   9   0      592.84      622.90     32.79 o 
  -1   9   0      150.25      113.97     16.27 o 
   0   9   0        1.53        7.73     12.61 o 
   1   9   0      523.49      571.92     26.74 o 
   2   9   0     1420.30     1450.68     39.90 o 
   3   9   0       91.97       80.16     15.95 o 
   4   9   0       78.04       94.00     17.82 o 
   5   9   0        3.20       14.45     18.65 o 
   6   9   0      808.29      743.03     45.48 o 
   7   9   0     3098.01     3137.73     84.09 o 
   8   9   0      959.71     1054.39     62.32 o 
   9   9   0       39.16       28.77      9.37 o 
  10   9   0      255.57      225.32     27.10 o 
  11   9   0      342.00      382.17     31.44 o 
  12   9   0      120.76      165.62     24.98 o 
  13   9   0      135.47       83.87     23.59 o 
  -9  10   0      286.86      239.71     44.75 o 
  -8  10   0      528.46      441.67     33.30 o 
  -7  10   0        1.33       -2.15     10.79 o 
  -6  10   0      572.12      546.45     39.92 o 
  -5  10   0      355.18      347.44     24.97 o 
  -4  10   0     1207.83     1189.02     55.38 o 
  -3  10   0        0.55       10.99     13.08 o 
  -2  10   0        0.16       30.71     12.41 o 
  -1  10   0      272.74      233.16     26.23 o 
   0  10   0       10.92       13.26     11.78 o 
   1  10   0      435.10      446.75     26.66 o 
   2  10   0     1393.64     1297.31     51.30 o 
   3  10   0     2237.16     2279.04     60.33 o 
   4  10   0       17.27       24.46     10.23 o 
   5  10   0      425.59      434.71     41.72 o 
   6  10   0       53.72       51.52     12.97 o 
   7  10   0     2313.12     2508.99     82.72 o 
   8  10   0      158.00       98.44     28.84 o 
   9  10   0       30.66       35.29     12.57 o 
  10  10   0      305.59      306.66     47.63 o 
  11  10   0      612.79      662.68     39.10 o 
  12  10   0       24.08       28.08     18.47 o 
  13  10   0      113.54      104.45     53.23 o 
  -8  11   0        6.48       29.65     23.45 o 
  -7  11   0       87.41       86.68     42.13 o 
  -6  11   0       19.64        5.91     36.04 o 
  -5  11   0      411.68      405.82     45.28 o 
  -4  11   0        9.91       23.35     15.96 o 
  -3  11   0      348.09      327.51     25.83 o 
  -2  11   0       67.49       51.53     13.14 o 
  -1  11   0      618.05      594.13     32.93 o 
   0  11   0      104.16       92.08     17.58 o 
   1  11   0     1250.07     1233.48     53.31 o 
   2  11   0     2224.29     2244.55     99.39 o 
   3  11   0      527.77      435.00     43.78 o 
   4  11   0      294.78      313.17     26.19 o 
   5  11   0       64.75       56.85     16.13 o 
   6  11   0     1291.29     1302.05     54.24 o 
   7  11   0       32.39       20.69     16.71 o 
   8  11   0      188.15      161.67     30.58 o 
   9  11   0       89.34       72.01     19.87 o 
  10  11   0       25.87       17.35     26.00 o 
  11  11   0       25.45       42.68     29.86 o 
  12  11   0       21.19       12.79     17.94 o 
  13  11   0       47.43       30.95     32.61 o 
  -7  12   0       59.50       28.47     27.86 o 
  -6  12   0        6.13       17.41     14.08 o 
  -5  12   0       32.12       48.89     42.28 o 
  -4  12   0      228.13      191.54     32.80 o 
  -3  12   0     1062.82     1212.25     68.21 o 
  -2  12   0        9.82       22.67     32.49 o 
  -1  12   0      240.90      298.18     54.51 o 
   0  12   0      219.85       86.19     26.71 o 
   1  12   0     1366.57     1316.57     67.00 o 
   2  12   0      246.13      218.85     54.08 o 
   3  12   0     1198.38     1150.48     84.66 o 
   4  12   0        2.70      -30.44     30.44 o 
   5  12   0      597.60      659.87     58.33 o 
   6  12   0      871.04      794.05     55.81 o 
   7  12   0        8.21        3.49     30.81 o 
   8  12   0       27.21       44.77     19.47 o 
   9  12   0      209.16      213.06     35.85 o 
  10  12   0     1157.36     1216.77     76.73 o 
  11  12   0        2.05       16.43     20.91 o 
  12  12   0      108.94       88.78     23.69 o 
  -6  13   0        0.43        2.30     21.67 o 
  -5  13   0        0.73       14.04     23.03 o 
  -4  13   0      108.82      138.08     28.37 o 
  -3  13   0      882.95     1003.94     79.74 o 
  -2  13   0      290.19      344.55     51.62 o 
  -1  13   0        9.38       34.59     37.85 o 
   0  13   0     1020.93      989.48     80.76 o 
   1  13   0       74.56       59.42     20.93 o 
   2  13   0       90.56      148.87     30.02 o 
   3  13   0        1.12      -27.97     27.97 o 
   4  13   0       33.86       23.36     17.08 o 
   5  13   0      371.03      329.43     44.73 o 
   6  13   0      679.24      596.33     56.73 o 
   7  13   0       48.62       34.69     49.39 o 
   8  13   0      143.23      129.38     33.81 o 
   9  13   0      244.35      204.71     63.21 o 
  10  13   0       19.65       19.93     20.23 o 
  11  13   0      192.19      151.61     42.02 o 
  -5  14   0       27.73       45.58     15.91 o 
  -4  14   0       75.80       63.74     32.03 o 
  -3  14   0      695.76      774.04     67.30 o 
  -2  14   0      306.47      305.83     64.29 o 
  -1  14   0       51.86       38.63     60.20 o 
   0  14   0       48.70       22.71     26.23 o 
   1  14   0      176.40      169.21     32.00 o 
   2  14   0      108.80       75.20     33.62 o 
   3  14   0       17.24       56.72     28.17 o 
   4  14   0     1823.72     1864.48    113.80 o 
   5  14   0      197.97      193.26     34.70 o 
   6  14   0       84.88       37.49     47.00 o 
   7  14   0       83.91       57.38     21.80 o 
   8  14   0     1436.30     1452.30    136.78 o 
   9  14   0       25.88       13.75     27.56 o 
  10  14   0        3.88       24.48     22.65 o 
  -3  15   0       30.27       90.61     45.51 o 
  -2  15   0      127.91       93.03     26.10 o 
  -1  15   0       61.06       48.40     22.69 o 
   0  15   0       77.46       70.64     26.13 o 
   1  15   0       60.70       65.13     41.00 o 
   2  15   0      170.15      149.84     43.20 o 
   3  15   0      350.33      380.75     59.04 o 
   4  15   0      235.89      226.84     41.85 o 
   5  15   0      119.08       71.70     54.85 o 
   6  15   0      157.16      130.22     54.61 o 
   7  15   0      642.82      641.20     79.66 o 
   8  15   0      570.71      524.92     67.44 o 
   9  15   0      155.51      236.82     86.52 o 
  -1  16   0      115.42       74.05     38.63 o 
   0  16   0       17.50       53.87     27.12 o 
   1  16   0        2.75       25.05     23.08 o 
   2  16   0      121.78      128.85     45.28 o 
   3  16   0       54.25       58.97     46.69 o 
   4  16   0       61.10       54.41     29.87 o 
   5  16   0        4.45       27.71     22.10 o 
   6  16   0      162.88      166.54     49.51 o 
   7  16   0      243.12      181.79     75.57 o 
  -6 -16   1      129.51       52.26     25.14 o 
  -5 -16   1        9.66       27.67     20.54 o 
  -4 -16   1       43.54       46.14     23.92 o 
  -3 -16   1       28.09       32.24     23.13 o 
  -2 -16   1      662.98      774.08     82.89 o 
  -1 -16   1       63.38       95.38     23.34 o 
   0 -16   1      404.54      403.31     49.85 o 
   1 -16   1       17.44       52.90     18.02 o 
  -8 -15   1      222.25      196.22     74.90 o 
  -7 -15   1      235.57      210.04     54.68 o 
  -6 -15   1       71.82       75.15     44.35 o 
  -5 -15   1        3.96       17.42     27.74 o 
  -4 -15   1       17.68       49.93     41.42 o 
  -3 -15   1        4.49       78.50     24.68 o 
  -2 -15   1      233.73      289.41     52.95 o 
  -1 -15   1      616.60      693.97     67.70 o 
   0 -15   1        6.16       14.49     32.87 o 
   1 -15   1      101.42       99.71     32.23 o 
   2 -15   1       17.09       15.73     42.09 o 
   3 -15   1     1035.50     1193.80    120.01 o 
   4 -15   1        1.65       30.41     23.78 o 
 -10 -14   1        5.56        0.95     28.33 o 
  -9 -14   1       30.06       29.27     18.93 o 
  -8 -14   1      256.84      232.82     71.09 o 
  -7 -14   1      117.37       80.47     25.68 o 
  -6 -14   1      736.64      706.63     66.71 o 
  -5 -14   1      593.22      563.03     87.24 o 
  -4 -14   1      122.40       65.49     28.13 o 
  -3 -14   1       63.92       77.69     25.75 o 
  -2 -14   1      492.66      633.93     62.15 o 
  -1 -14   1        1.94       -7.01     47.64 o 
   0 -14   1       44.56       61.33     23.38 o 
   1 -14   1        1.31       43.23     24.63 o 
   2 -14   1      239.04      193.59     36.66 o 
   3 -14   1        5.09       31.86     11.72 o 
   4 -14   1      154.61      103.14     30.33 o 
   5 -14   1      118.09       69.73     20.01 o 
 -11 -13   1        0.08       -1.64     25.90 o 
 -10 -13   1       72.50       58.44     19.21 o 
  -9 -13   1       92.92       49.54     28.17 o 
  -8 -13   1        3.75       -5.43     45.27 o 
  -7 -13   1      504.60      628.70     78.16 o 
  -6 -13   1     1322.27     1527.38     99.07 o 
  -5 -13   1       26.94        6.01     30.52 o 
  -4 -13   1      439.44      412.28     83.92 o 
  -3 -13   1      727.07      794.14     60.83 o 
  -2 -13   1      351.37      428.85    107.22 o 
  -1 -13   1       79.68       53.93     14.85 o 
   0 -13   1      314.42      269.06     76.37 o 
   1 -13   1        0.44       50.01     20.88 o 
   2 -13   1      271.94      246.98     44.87 o 
   3 -13   1      323.48      158.03     43.87 o 
   4 -13   1       65.72       86.45     24.53 o 
   5 -13   1       87.10       89.70     25.17 o 
   6 -13   1       74.38       86.82     33.58 o 
   7 -13   1        9.81       42.35     29.81 o 
 -11 -12   1      530.86      598.35     65.95 o 
 -10 -12   1       30.86       44.74     22.48 o 
  -9 -12   1       71.66       31.43     15.02 o 
  -8 -12   1        1.98       -0.24     42.37 o 
  -7 -12   1      500.97      573.90     51.45 o 
  -6 -12   1       19.98       41.28     15.16 o 
  -5 -12   1       66.53        9.42     31.42 o 
  -4 -12   1      129.14      112.09     98.52 o 
  -3 -12   1      612.81      680.56    170.06 o 
  -2 -12   1      378.52      375.54     47.97 o 
  -1 -12   1      272.32      344.72     92.47 o 
   0 -12   1       17.18       53.23     19.44 o 
   1 -12   1      527.94      633.61     66.48 o 
   2 -12   1       44.22       68.39     28.13 o 
   3 -12   1      902.58     1086.36     66.28 o 
   4 -12   1       61.44       53.16     27.44 o 
   5 -12   1     1031.86     1046.04     83.92 o 
   6 -12   1      102.24      118.03     32.82 o 
   7 -12   1        1.47       -0.32     17.79 o 
   8 -12   1       41.39       49.56     12.51 o 
 -12 -11   1      604.15      743.53     80.01 o 
 -11 -11   1      118.31      110.89     33.06 o 
 -10 -11   1      589.00      635.89     40.39 o 
  -9 -11   1      278.98      234.31     34.44 o 
  -8 -11   1      373.43      395.14     35.46 o 
  -7 -11   1      300.71      266.35     30.65 o 
  -6 -11   1      683.20      759.60     44.33 o 
  -5 -11   1      545.28      539.10     60.65 o 
  -4 -11   1      135.10      110.63     16.74 o 
  -3 -11   1      112.62       89.97     17.92 o 
  -2 -11   1      595.94      632.14     42.00 o 
  -1 -11   1      106.60       82.70     14.65 o 
   0 -11   1      581.44      605.98     46.53 o 
   1 -11   1      184.01      123.08     16.31 o 
   2 -11   1       37.87       69.51     14.93 o 
   3 -11   1      154.13      135.90     33.43 o 
   4 -11   1     2583.49     2894.64    153.26 o 
   5 -11   1      537.36      630.61     50.18 o 
   6 -11   1       55.73       69.82     34.40 o 
   7 -11   1      183.37      168.09     53.88 o 
   8 -11   1      144.58      105.46     20.86 o 
   9 -11   1       35.23       13.45     21.88 o 
 -13 -10   1       15.31       17.19     46.41 o 
 -12 -10   1       20.69       18.97     37.02 o 
 -11 -10   1      626.28      709.92     47.26 o 
 -10 -10   1        1.67       43.04     16.29 o 
  -9 -10   1      609.41      626.11     40.83 o 
  -8 -10   1      176.83      134.70     21.37 o 
  -7 -10   1     2480.02     2502.75     78.82 o 
  -6 -10   1      320.53      326.73     26.69 o 
  -5 -10   1      210.42      221.04     22.92 o 
  -4 -10   1      928.36      928.77     37.07 o 
  -3 -10   1        8.32        6.04     17.54 o 
  -2 -10   1      207.87      207.09     26.30 o 
  -1 -10   1     1977.25     2048.81     66.13 o 
   0 -10   1      268.68      275.63     28.08 o 
   1 -10   1      221.23      269.59     32.66 o 
   2 -10   1        4.80       34.92     17.01 o 
   3 -10   1      308.97      292.20     52.77 o 
   4 -10   1      245.46      252.14     31.82 o 
   5 -10   1      230.63      221.75     27.17 o 
   6 -10   1        1.40       21.40      9.37 o 
   7 -10   1       41.73       44.96     16.30 o 
   8 -10   1        1.37       36.65     17.38 o 
   9 -10   1       68.23       67.62     23.12 o 
  10 -10   1       51.69       45.05     23.62 o 
 -13  -9   1      174.70       43.75     41.33 o 
 -12  -9   1      354.83      410.21     48.97 o 
 -11  -9   1       13.90       22.60     10.93 o 
 -10  -9   1       74.41       68.68     15.23 o 
  -9  -9   1      412.05      372.30     25.91 o 
  -8  -9   1      842.05      924.20     42.55 o 
  -7  -9   1       78.86       70.76     26.31 o 
  -6  -9   1      919.08      827.54     35.79 o 
  -5  -9   1      337.61      297.39     27.05 o 
  -4  -9   1       33.58       57.35     15.14 o 
  -3  -9   1       26.24       35.10     10.89 o 
  -2  -9   1     1235.27     1162.42     39.60 o 
  -1  -9   1     3418.50     3328.08     63.12 o 
   0  -9   1      916.40      875.52     33.47 o 
   1  -9   1      405.84      378.40     24.44 o 
   2  -9   1      656.76      719.38     47.27 o 
   3  -9   1     1058.78     1103.08     39.53 o 
   4  -9   1       25.89       33.24     15.89 o 
   5  -9   1       63.94       41.87     12.68 o 
   6  -9   1        0.24       -7.68      9.39 o 
   7  -9   1      614.97      577.03     95.96 o 
   8  -9   1       23.20       15.95      9.01 o 
   9  -9   1       36.91       32.48     22.73 o 
  10  -9   1        2.66       16.04     18.02 o 
 -13  -8   1      883.40      972.55    131.11 o 
 -12  -8   1       49.35       32.90     15.62 o 
 -11  -8   1        5.93       31.03     11.04 o 
 -10  -8   1      243.60      239.47     19.80 o 
  -9  -8   1       18.84       10.15      8.23 o 
  -8  -8   1      427.07      375.89     55.89 o 
  -7  -8   1        3.32       11.55      8.63 o 
  -6  -8   1     1069.20     1012.32     37.16 o 
  -5  -8   1      212.21      248.02     21.02 o 
  -4  -8   1      570.45      584.88     28.31 o 
  -3  -8   1       63.43       49.60     15.60 o 
  -2  -8   1      105.96       86.66     17.77 o 
  -1  -8   1      845.35      826.94     31.66 o 
   0  -8   1     2093.41     1985.03     53.65 o 
   1  -8   1      952.17      915.03     32.19 o 
   2  -8   1      473.69      446.89     26.69 o 
   3  -8   1      316.07      309.23     23.05 o 
   4  -8   1      455.72      466.73     29.46 o 
   5  -8   1     1735.24     1870.38     50.76 o 
   6  -8   1      429.39      444.37     29.71 o 
   7  -8   1      905.49      880.42     32.69 o 
   8  -8   1       66.09       52.38     12.21 o 
   9  -8   1       57.91       31.86     13.16 o 
  10  -8   1       42.40       37.98     11.40 o 
  11  -8   1       36.98       55.37     37.18 o 
 -13  -7   1       89.67      103.45     37.39 o 
 -12  -7   1      132.93      183.90     42.77 o 
 -11  -7   1        0.32        4.62     12.08 o 
 -10  -7   1       31.75       17.97      8.58 o 
  -9  -7   1      842.81      903.63     37.16 o 
  -8  -7   1      189.60      174.07     20.98 o 
  -7  -7   1     1435.93     1335.82     41.89 o 
  -6  -7   1      470.02      452.86     26.84 o 
  -5  -7   1     3323.15     3329.89     62.78 o 
  -4  -7   1      702.77      582.48     27.84 o 
  -3  -7   1      487.13      441.08     29.45 o 
  -2  -7   1     2115.03     2299.13     48.46 o 
  -1  -7   1     1276.18     1244.66     31.10 o 
   0  -7   1     1297.49     1508.83     35.63 o 
   1  -7   1      142.01      147.10     14.60 o 
   2  -7   1       19.61       25.92      8.71 o 
   3  -7   1      416.81      400.21     32.05 o 
   4  -7   1       60.76       37.52     11.32 o 
   5  -7   1     1518.23     1620.25     51.42 o 
   6  -7   1     1097.65     1100.70     33.14 o 
   7  -7   1      177.29      165.85     25.71 o 
   8  -7   1      139.67      157.69     18.27 o 
   9  -7   1       75.55       57.84     12.54 o 
  10  -7   1      581.93      557.99     39.64 o 
  11  -7   1        1.07       28.37     29.31 o 
  12  -7   1       42.61       56.31     26.08 o 
 -14  -6   1       73.93       39.01     32.68 o 
 -13  -6   1       66.52       37.70     26.46 o 
 -12  -6   1        0.17       43.30     26.56 o 
 -11  -6   1        3.94       15.28     10.31 o 
 -10  -6   1      299.11      281.76     25.04 o 
  -9  -6   1       46.23       47.49      9.60 o 
  -8  -6   1      817.10      790.96     27.77 o 
  -7  -6   1       98.74      103.25     15.96 o 
  -6  -6   1     4536.97     4702.28     82.63 o 
  -5  -6   1      947.21      776.62     26.44 o 
  -4  -6   1        4.23       20.07     12.56 o 
  -3  -6   1      356.33      402.35     20.31 o 
  -2  -6   1     3618.34     3691.64     53.74 o 
  -1  -6   1      307.25      348.95     19.92 o 
   0  -6   1      125.13      108.26     13.80 o 
   1  -6   1     2379.87     2302.30     36.94 o 
   2  -6   1       57.60       65.15     30.48 o 
   3  -6   1      390.86      447.18     21.91 o 
   4  -6   1      610.07      561.22     24.78 o 
   5  -6   1     6204.08     6599.60     70.08 o 
   6  -6   1      601.22      577.88     25.50 o 
   7  -6   1      521.73      490.04     29.30 o 
   8  -6   1      142.48      181.02     20.72 o 
   9  -6   1      111.74      156.81     15.94 o 
  10  -6   1      298.71      314.95     25.83 o 
  11  -6   1      150.35      155.20     43.47 o 
  12  -6   1       30.73       30.50     35.87 o 
 -14  -5   1        7.27       72.56     40.36 o 
 -13  -5   1      514.90      646.03     80.03 o 
 -12  -5   1       45.85       29.74     31.20 o 
 -11  -5   1      852.57     1058.87     87.85 o 
 -10  -5   1      642.87      620.41     28.38 o 
  -9  -5   1      112.58      109.66     14.64 o 
  -8  -5   1       26.14       37.36      9.85 o 
  -7  -5   1     1073.34     1125.49     29.61 o 
  -6  -5   1     2298.69     2232.95     52.36 o 
  -5  -5   1      644.67      528.80     23.47 o 
  -4  -5   1      269.41      346.69     21.55 o 
  -3  -5   1     2514.43     2590.74     40.52 o 
  -2  -5   1     3115.60     3234.95     47.28 o 
  -1  -5   1      498.33      473.52     25.72 o 
   0  -5   1     3498.04     3180.19     42.70 o 
   1  -5   1     5606.70     5916.31     60.69 o 
   2  -5   1     3126.36     3103.56     44.67 o 
   3  -5   1      417.84      399.57     18.57 o 
   4  -5   1     2750.28     2344.02     47.35 o 
   5  -5   1      261.85      305.17     17.45 o 
   6  -5   1      421.46      434.20     19.55 o 
   7  -5   1     1314.31     1378.21     41.79 o 
   8  -5   1        7.07       29.50     14.57 o 
   9  -5   1        4.86       23.12      8.56 o 
  10  -5   1       54.75       49.66      9.05 o 
  11  -5   1        2.72        8.22      9.65 o 
  12  -5   1       87.56       94.07     26.80 o 
  13  -5   1        3.66       63.33     29.71 o 
 -14  -4   1       43.81       52.71     27.12 o 
 -13  -4   1       10.59      -32.44     36.07 o 
 -12  -4   1      450.14      412.40     72.84 o 
 -11  -4   1      615.33      603.35     85.95 o 
 -10  -4   1      833.42      838.67     84.08 o 
  -9  -4   1      180.42      158.93     15.64 o 
  -8  -4   1      435.30      421.68     27.30 o 
  -7  -4   1      735.86      679.98     22.35 o 
  -6  -4   1      117.00       97.18     14.64 o 
  -5  -4   1     1335.75     1306.80     25.57 o 
  -4  -4   1      487.32      527.52     26.99 o 
  -3  -4   1     4220.23     4493.81     84.76 o 
  -2  -4   1     2131.44     1989.69     62.83 o 
  -1  -4   1      602.09      452.28     20.88 o 
   0  -4   1       39.69       47.64     10.22 o 
   1  -4   1     2527.05     2379.92     44.48 o 
   2  -4   1     1241.33     1287.52     30.06 o 
   3  -4   1      319.06      263.42     18.28 o 
   4  -4   1      637.55      570.11     21.52 o 
   5  -4   1      638.67      513.14     18.37 o 
   6  -4   1       24.59       25.47      9.83 o 
   7  -4   1       76.36       63.86     11.73 o 
   8  -4   1      637.42      656.86     27.38 o 
   9  -4   1      415.43      402.56     22.06 o 
  10  -4   1     1504.94     1485.43     56.77 o 
  11  -4   1      101.32       82.33     13.00 o 
  12  -4   1      426.28      584.22     56.17 o 
  13  -4   1       53.71       81.14     98.88 o 
 -14  -3   1        2.53       19.47     20.54 o 
 -13  -3   1        7.66      -28.22     30.05 o 
 -12  -3   1      465.89      408.35     60.32 o 
 -11  -3   1      428.37      479.29     51.33 o 
 -10  -3   1      592.42      600.49     52.70 o 
  -9  -3   1      384.12      381.98     39.45 o 
  -8  -3   1      309.97      268.02     30.90 o 
  -7  -3   1     1466.42     1448.23     29.39 o 
  -6  -3   1      760.49      852.70     21.91 o 
  -5  -3   1     1090.99     1147.42     20.64 o 
  -4  -3   1       53.82       15.20     10.48 o 
  -3  -3   1       75.50      101.19     12.15 o 
  -2  -3   1      921.94      865.64     25.35 o 
  -1  -3   1      301.85      373.61     30.33 o 
   0  -3   1     4318.30     4276.10     67.08 o 
   1  -3   1    10392.35    10491.77     91.12 o 
   2  -3   1     2563.23     2705.98     65.06 o 
   3  -3   1    29308.79    29663.16    238.37 o 
   4  -3   1     1693.02     1630.29     32.42 o 
   5  -3   1     1847.85     1980.35     29.09 o 
   6  -3   1      506.25      485.33     17.94 o 
   7  -3   1      742.03      726.96     21.22 o 
   8  -3   1       47.58       57.26     13.23 o 
   9  -3   1       14.74       13.41      5.07 o 
  10  -3   1      372.87      334.92     34.23 o 
  11  -3   1      715.38      696.38     75.26 o 
  12  -3   1      226.01      290.28     56.44 o 
  13  -3   1      528.69      642.50     69.93 o 
  14  -3   1        0.89      -15.36     34.83 o 
 -14  -2   1        1.40        7.57     37.35 o 
 -13  -2   1       57.35       67.23     24.42 o 
 -12  -2   1      302.91      267.76     54.26 o 
 -11  -2   1        4.04       46.48     19.78 o 
 -10  -2   1       54.48       41.84     10.16 o 
  -9  -2   1       53.84       44.92     17.74 o 
  -8  -2   1      210.90      221.63     35.36 o 
  -7  -2   1     1330.52     1236.06     48.06 o 
  -6  -2   1      187.56      216.60      8.34 o 
  -5  -2   1      189.22      227.72     16.38 o 
  -4  -2   1     6156.31     6362.30     41.53 o 
  -3  -2   1      122.10       71.90     11.85 o 
  -2  -2   1      479.94      515.49     18.15 o 
  -1  -2   1     1900.83     1883.73     32.96 o 
   0  -2   1     7126.62     7281.50     44.18 o 
   1  -2   1      620.17      490.22     15.37 o 
   2  -2   1    71590.76    73043.21    240.25 o 
   3  -2   1     1312.92     1313.49     27.45 o 
   4  -2   1      697.68      630.29     18.48 o 
   5  -2   1      298.11      255.17     13.31 o 
   6  -2   1     1059.95      947.30     24.11 o 
   7  -2   1      919.81      911.88     21.97 o 
   8  -2   1     1080.48      988.73     26.82 o 
   9  -2   1       33.95       17.92     11.35 o 
  10  -2   1      865.65      969.85     54.65 o 
  11  -2   1     1167.52     1181.31    108.01 o 
  12  -2   1      190.17      115.65     50.25 o 
  13  -2   1       71.52       73.63     76.99 o 
  14  -2   1      206.92      184.03     52.54 o 
 -14  -1   1      173.74      211.01     58.48 o 
 -13  -1   1        6.41       -5.01     31.27 o 
 -12  -1   1      385.98      407.80     60.49 o 
 -11  -1   1       55.03       64.12     27.84 o 
 -10  -1   1      313.05      336.27     43.78 o 
  -9  -1   1      810.67      798.50     40.26 o 
  -8  -1   1      101.94       89.73     49.46 o 
  -7  -1   1       13.05       -2.75     19.58 o 
  -6  -1   1      644.42      832.44     42.47 o 
  -5  -1   1     6415.74     6434.72    115.97 o 
  -4  -1   1     1499.01     1469.88     25.37 o 
  -3  -1   1      268.09      292.49     17.39 o 
  -2  -1   1     1480.88     1264.16     23.04 o 
  -1  -1   1    12584.65    12220.52     56.15 o 
   2  -1   1     3992.83     3722.85     37.96 o 
   3  -1   1     8961.32     8745.76     47.95 o 
   4  -1   1        9.55       24.60      8.47 o 
   5  -1   1      771.60      727.69     15.88 o 
   6  -1   1     4772.01     4856.46     52.81 o 
   7  -1   1     2206.38     2102.32     44.95 o 
   8  -1   1      466.83      455.68     14.15 o 
   9  -1   1       35.39       25.60     15.06 o 
  10  -1   1      230.38      184.03     31.06 o 
  11  -1   1     1400.62     1427.66    103.48 o 
  12  -1   1       14.94       80.55     29.12 o 
  13  -1   1        9.99       55.23     29.26 o 
  14  -1   1       35.76       22.52     27.70 o 
 -14   0   1        0.79       36.31     25.63 o 
 -13   0   1      308.76      288.27     60.04 o 
 -12   0   1       21.94       58.21     18.64 o 
 -11   0   1       49.01       51.33     38.15 o 
 -10   0   1      159.67      129.97     26.60 o 
  -9   0   1        9.73        2.40     31.11 o 
  -8   0   1      982.63     1001.34     47.81 o 
  -7   0   1        3.66       28.58     17.98 o 
  -6   0   1     6100.93     6307.19    108.63 o 
  -5   0   1     2217.95     2063.39     45.51 o 
  -4   0   1      349.76      368.37     27.70 o 
  -3   0   1      302.58      290.53     36.14 o 
  -2   0   1     1006.13      932.17     31.98 o 
   2   0   1     1003.28     1061.19     19.65 o 
   3   0   1     6153.76     6277.13     44.10 o 
   4   0   1     1629.46     1830.84     66.03 o 
   5   0   1       26.91       17.44      9.02 o 
   6   0   1     2657.52     2542.85     29.73 o 
   7   0   1     2662.98     2524.69     68.65 o 
   8   0   1      891.66      971.68     42.21 o 
   9   0   1      702.78      760.74     64.23 o 
  10   0   1        2.41       61.02     21.01 o 
  11   0   1        2.65       15.71     13.52 o 
  12   0   1       56.59       47.28     24.90 o 
  13   0   1     1471.44     1726.20    134.43 o 
  14   0   1       48.68       85.18     32.55 o 
 -13   1   1        0.97       38.11     26.42 o 
 -12   1   1      169.52      137.03     51.91 o 
 -11   1   1      107.27       52.74     28.19 o 
 -10   1   1      445.62      533.11     39.04 o 
  -9   1   1      302.37      303.62     28.19 o 
  -8   1   1      350.90      283.53     34.26 o 
  -7   1   1     2476.81     2527.13     59.82 o 
  -6   1   1     2886.99     2879.06     76.58 o 
  -5   1   1     3249.32     3302.92     52.95 o 
  -4   1   1     1096.11     1076.68     21.09 o 
  -3   1   1      396.12      365.97     16.33 o 
  -2   1   1    25687.55    26547.74    131.88 o 
  -1   1   1     2217.89     2093.66     31.23 o 
   3   1   1      204.65      195.59     20.01 o 
   4   1   1      949.85      966.26     19.82 o 
   5   1   1       11.62       17.40      4.77 o 
   6   1   1      414.39      467.04     14.74 o 
   7   1   1      143.51      150.44      8.29 o 
   8   1   1      388.14      412.79     32.69 o 
   9   1   1        0.80       -1.71     30.12 o 
  10   1   1      386.15      419.71     40.49 o 
  11   1   1      282.31      288.81     43.72 o 
  12   1   1       35.74       83.59     59.59 o 
  13   1   1      282.32      268.28     50.22 o 
  14   1   1      213.08      228.09     61.46 o 
  15   1   1       50.95       50.53     27.77 o 
 -13   2   1       65.96       36.76     22.96 o 
 -12   2   1      206.07      246.04     58.55 o 
 -11   2   1       33.55       35.04     26.77 o 
 -10   2   1      188.06      205.37     37.25 o 
  -9   2   1        6.57       26.10     12.06 o 
  -8   2   1      167.06      189.75     81.83 o 
  -7   2   1      559.31      576.71     15.98 o 
  -6   2   1      271.12      253.18     15.67 o 
  -5   2   1       50.73       56.42      9.12 o 
  -4   2   1      556.92      612.91     17.56 o 
  -3   2   1     2205.23     2314.01     38.87 o 
  -2   2   1     6416.86     6663.14     60.41 o 
  -1   2   1      114.16       72.63     11.40 o 
   0   2   1      395.43      346.10     16.32 o 
   1   2   1    11900.35    12014.29     91.41 o 
   2   2   1       23.14       -3.81     10.43 o 
   3   2   1     6758.08     6565.08     63.81 o 
   4   2   1     8646.96     8520.17     79.85 o 
   5   2   1     3064.65     2982.69     32.15 o 
   6   2   1      133.51      157.36     12.81 o 
   7   2   1      463.60      493.56     14.25 o 
   8   2   1      390.27      350.09     25.02 o 
   9   2   1      211.93      187.13     40.37 o 
  10   2   1      284.88      324.75     37.46 o 
  11   2   1       30.74       25.85     20.27 o 
  12   2   1      345.77      428.14     50.74 o 
  13   2   1       66.11       72.66     33.55 o 
  14   2   1       79.60       56.31     22.72 o 
  15   2   1       41.21       49.80     20.61 o 
 -13   3   1       40.13       37.98     15.98 o 
 -12   3   1      264.04      324.17     51.84 o 
 -11   3   1      295.14      410.12     63.40 o 
 -10   3   1      308.64      281.29     29.21 o 
  -9   3   1      935.19     1037.32     52.82 o 
  -8   3   1      511.03      495.69     27.77 o 
  -7   3   1        8.27       16.13      4.31 o 
  -6   3   1      101.91      109.64     12.93 o 
  -5   3   1     1014.91     1013.43     20.95 o 
  -4   3   1     8352.07     8912.26     86.67 o 
  -3   3   1     5978.52     5973.09     59.79 o 
  -2   3   1     2465.10     2297.38     39.99 o 
  -1   3   1     1331.15     1394.41     28.52 o 
   0   3   1     5991.65     6191.05     65.24 o 
   1   3   1     3467.22     3127.04     33.67 o 
   2   3   1    26598.33    25724.92    104.75 o 
   3   3   1    20810.71    20975.72     83.23 o 
   4   3   1     3289.17     2943.12     34.68 o 
   5   3   1     4025.36     4055.00     46.51 o 
   6   3   1      887.47      937.92     27.49 o 
   7   3   1       50.24       47.20      7.17 o 
   8   3   1     1276.81     1240.70     24.47 o 
   9   3   1      673.38      661.35     20.10 o 
  10   3   1       50.72       53.43     40.15 o 
  11   3   1      957.07      880.76     71.80 o 
  12   3   1      408.44      391.03     50.01 o 
  13   3   1      236.96      129.28     34.24 o 
  14   3   1       20.90       14.46     24.59 o 
  15   3   1        4.22       24.69     27.95 o 
 -12   4   1      134.61      212.36     41.36 o 
 -11   4   1      129.89      165.56     41.99 o 
 -10   4   1      842.95      965.42     77.71 o 
  -9   4   1      187.98      186.72     16.15 o 
  -8   4   1      182.66      170.61     16.07 o 
  -7   4   1        3.74       26.40     10.75 o 
  -6   4   1        2.58        1.83     14.62 o 
  -5   4   1     2885.63     2821.43     44.89 o 
  -4   4   1     1011.84      851.49     20.92 o 
  -3   4   1     2085.27     1971.10     27.84 o 
  -2   4   1      148.42      107.31     11.77 o 
  -1   4   1      376.74      321.39     16.84 o 
   0   4   1     1606.78     1724.36     50.33 o 
   1   4   1        5.62       42.80     15.33 o 
   2   4   1       88.92      100.50     15.18 o 
   3   4   1     3039.83     2985.84     38.66 o 
   4   4   1    18385.60    18328.15     85.12 o 
   5   4   1      144.42       90.24     11.61 o 
   6   4   1       19.15       33.13     11.03 o 
   7   4   1      843.38      816.17     23.44 o 
   8   4   1     1186.06     1073.75     25.59 o 
   9   4   1       27.04       29.41     10.73 o 
  10   4   1      758.71      712.23     17.39 o 
  11   4   1      384.44      426.93     64.50 o 
  12   4   1     1317.31     1521.77    132.50 o 
  13   4   1        1.40       38.77     26.49 o 
  14   4   1      135.58      143.25     39.46 o 
  15   4   1        2.78       46.48     22.69 o 
 -12   5   1       11.97       -2.77     29.67 o 
 -11   5   1      156.36      122.85     32.79 o 
 -10   5   1        0.42        3.14      7.26 o 
  -9   5   1       46.32       33.18     10.77 o 
  -8   5   1       16.05       35.90      7.41 o 
  -7   5   1       14.46       19.41      6.07 o 
  -6   5   1     1203.97     1241.78     47.14 o 
  -5   5   1     1667.81     1681.26     34.08 o 
  -4   5   1     1401.12     1409.52     32.25 o 
  -3   5   1      722.86      867.55     35.93 o 
  -2   5   1     1023.23      900.24     21.61 o 
  -1   5   1      229.50      220.50     15.37 o 
   0   5   1       14.55        7.46      6.68 o 
   1   5   1     1087.84     1026.71     35.93 o 
   2   5   1     1292.13     1145.58     34.66 o 
   3   5   1     3398.40     3257.55     43.59 o 
   4   5   1        1.63       10.81     17.15 o 
   5   5   1     1309.07     1196.06     32.32 o 
   6   5   1      386.73      413.87     20.96 o 
   7   5   1     4150.26     4109.65     78.03 o 
   8   5   1     1120.20     1167.27     28.90 o 
   9   5   1       17.00        7.31      5.58 o 
  10   5   1      685.44      640.90     28.18 o 
  11   5   1     3064.15     3189.53     78.67 o 
  12   5   1        3.28      -37.56     37.56 o 
  13   5   1      228.25      242.65     61.94 o 
  14   5   1        1.06       17.74     33.58 o 
  15   5   1        4.06       28.50     35.69 o 
 -12   6   1       55.34       29.22     27.60 o 
 -11   6   1        0.37       40.78     19.58 o 
 -10   6   1      576.73      562.69     49.04 o 
  -9   6   1     1102.49     1184.23     37.46 o 
  -8   6   1      592.42      608.53     23.63 o 
  -7   6   1        3.13       10.84      9.02 o 
  -6   6   1       16.65       18.56     10.43 o 
  -5   6   1      728.63      728.37     27.58 o 
  -4   6   1      871.10      912.38     26.08 o 
  -3   6   1      157.34      153.64     13.37 o 
  -2   6   1       67.65       75.45     15.53 o 
  -1   6   1     1893.30     2010.26     32.68 o 
   0   6   1       22.94       10.65     13.04 o 
   1   6   1       37.25       33.46     10.12 o 
   2   6   1     3360.32     3160.83     47.33 o 
   3   6   1     4789.33     4750.09     61.85 o 
   4   6   1     3268.39     3158.18     48.33 o 
   5   6   1       33.92       68.29     13.90 o 
   6   6   1     5046.96     5035.72     86.24 o 
   7   6   1     1815.31     1802.40     70.79 o 
   8   6   1     2167.62     2276.16     44.64 o 
   9   6   1      903.17      854.98     41.23 o 
  10   6   1       92.41       77.00     22.60 o 
  11   6   1      167.45      165.49     27.34 o 
  12   6   1      254.84      223.69     25.08 o 
  13   6   1      299.29      292.73     62.50 o 
  14   6   1        8.00       56.79     41.05 o 
  15   6   1      224.12      207.83     56.03 o 
 -11   7   1       21.63       35.73     22.03 o 
 -10   7   1      127.12      117.70     32.27 o 
  -9   7   1     1464.86     1510.42     69.03 o 
  -8   7   1     1549.96     1629.00     63.46 o 
  -7   7   1     1440.44     1441.74     42.98 o 
  -6   7   1      121.04       66.46     11.64 o 
  -5   7   1      342.29      340.40     25.89 o 
  -4   7   1      127.57      111.09     15.16 o 
  -3   7   1     2550.87     2704.62     44.41 o 
  -2   7   1       15.15       55.70     12.16 o 
  -1   7   1     1761.09     1836.51     45.10 o 
   0   7   1       78.49       83.69     12.36 o 
   1   7   1       15.74       35.76      8.43 o 
   2   7   1      292.31      282.67     18.11 o 
   3   7   1       21.01       21.55     11.51 o 
   4   7   1      189.37      231.09     17.32 o 
   5   7   1     5617.95     5605.02     99.41 o 
   6   7   1       40.78       72.15     15.36 o 
   7   7   1     4499.39     4454.95     70.66 o 
   8   7   1        1.51       14.02     12.49 o 
   9   7   1       90.42       61.91     15.82 o 
  10   7   1      273.74      280.29     32.85 o 
  11   7   1      720.76      710.19     31.91 o 
  12   7   1       63.58       83.21     22.29 o 
  13   7   1      275.07      270.73     25.87 o 
  14   7   1      671.50      823.76    119.77 o 
 -10   8   1       25.18       38.90     16.39 o 
  -9   8   1       43.18       56.03     11.79 o 
  -8   8   1       49.93       35.73     12.07 o 
  -7   8   1       12.47        3.89      6.91 o 
  -6   8   1       24.41       26.57      8.38 o 
  -5   8   1      402.32      392.35     22.77 o 
  -4   8   1      180.09      167.46     16.42 o 
  -3   8   1      322.05      300.93     21.98 o 
  -2   8   1     1836.80     1880.15     57.98 o 
  -1   8   1       18.49       17.24     14.41 o 
   0   8   1     1891.62     1954.04     50.30 o 
   1   8   1     5143.31     5238.63     73.93 o 
   2   8   1     1081.96     1079.00     40.50 o 
   3   8   1      309.98      281.40     22.79 o 
   4   8   1      152.43      181.81     19.78 o 
   5   8   1      138.10      131.29     24.76 o 
   6   8   1      975.78      880.55     45.03 o 
   7   8   1      158.82      178.94     24.89 o 
   8   8   1      698.04      670.62     29.05 o 
   9   8   1     2616.99     2677.61     66.64 o 
  10   8   1     1103.10     1094.02     43.41 o 
  11   8   1       58.94       57.62     22.83 o 
  12   8   1       23.19       16.95     10.48 o 
  13   8   1     1562.64     1697.03     67.28 o 
  14   8   1      265.63      306.91     68.38 o 
 -10   9   1       50.64      -10.38     28.22 o 
  -9   9   1        2.95        7.95     44.17 o 
  -8   9   1      654.49      619.47     36.41 o 
  -7   9   1      114.93       92.89     19.94 o 
  -6   9   1       63.35       55.94     13.34 o 
  -5   9   1      114.20       66.53     12.24 o 
  -4   9   1      161.59      137.38     28.38 o 
  -3   9   1      545.69      493.89     29.11 o 
  -2   9   1     1260.69     1264.79     40.67 o 
  -1   9   1      403.56      412.80     24.57 o 
   0   9   1       33.63       40.95      9.59 o 
   1   9   1     3005.45     3212.33     68.51 o 
   2   9   1     3946.50     4006.76     60.97 o 
   3   9   1     1072.66     1067.44     40.30 o 
   4   9   1      317.68      305.15     23.16 o 
   5   9   1       19.01       30.10     11.72 o 
   6   9   1      150.67      148.29     30.12 o 
   7   9   1     1524.39     1469.18     45.25 o 
   8   9   1     2029.59     1938.27     55.00 o 
   9   9   1       36.16       36.28     11.97 o 
  10   9   1      210.74      247.46     25.40 o 
  11   9   1        2.65       16.51     16.27 o 
  12   9   1      122.85      103.14     24.87 o 
  13   9   1       62.64       29.60     15.23 o 
  14   9   1      447.45      488.18     74.32 o 
  -9  10   1       81.05        6.11     14.80 o 
  -8  10   1       83.06       27.40     11.78 o 
  -7  10   1      193.90      177.23     21.47 o 
  -6  10   1       23.24       14.72     10.34 o 
  -5  10   1      729.47      725.46     32.97 o 
  -4  10   1       86.24       97.37     25.72 o 
  -3  10   1     1100.69     1072.40     43.23 o 
  -2  10   1      230.21      249.50     25.93 o 
  -1  10   1        4.93       22.30     11.83 o 
   0  10   1       62.90       54.23     10.75 o 
   1  10   1     1183.52     1239.10     42.98 o 
   2  10   1     2369.03     2500.96     54.89 o 
   3  10   1      678.34      678.48     39.85 o 
   4  10   1        0.33       22.81     13.84 o 
   5  10   1       45.80       36.02     13.92 o 
   6  10   1      274.39      250.30     27.21 o 
   7  10   1     2060.66     1995.83     57.82 o 
   8  10   1       22.64        0.22     20.82 o 
   9  10   1     1789.18     1862.73     69.34 o 
  10  10   1      243.25      303.40     36.97 o 
  11  10   1       37.44       49.36     24.90 o 
  12  10   1       62.61       31.76     11.95 o 
  13  10   1      149.23      185.37     39.47 o 
  14  10   1        0.53       25.28     36.25 o 
  -8  11   1        4.24       23.69     19.35 o 
  -7  11   1      149.20      116.70     40.17 o 
  -6  11   1       27.82       19.02     22.64 o 
  -5  11   1      102.83       67.37     20.98 o 
  -4  11   1     1197.09     1226.96     64.48 o 
  -3  11   1      411.49      385.10     29.80 o 
  -2  11   1     2565.13     2751.63     76.95 o 
  -1  11   1      767.15      770.62     35.02 o 
   0  11   1        1.12       35.30     12.63 o 
   1  11   1      711.17      714.07     34.14 o 
   2  11   1       35.93       32.96      9.55 o 
   3  11   1      341.70      318.90     28.20 o 
   4  11   1      196.92      176.39     39.25 o 
   5  11   1       14.66        5.95     12.25 o 
   6  11   1       33.48       69.31     20.34 o 
   7  11   1      725.35      700.58     41.82 o 
   8  11   1     2889.09     2979.08    131.98 o 
   9  11   1      966.20     1006.39     55.29 o 
  10  11   1      349.48      371.76     36.57 o 
  11  11   1        1.31       20.08     14.54 o 
  12  11   1      402.63      529.35     80.05 o 
  13  11   1       96.29      105.23     28.97 o 
  -7  12   1        3.09       31.02     45.34 o 
  -6  12   1        2.13      -18.59     18.59 o 
  -5  12   1      205.08      214.81     36.54 o 
  -4  12   1      218.29      173.81     35.61 o 
  -3  12   1      276.90      281.35     50.98 o 
  -2  12   1        3.93       11.35     23.97 o 
  -1  12   1      246.71      178.52     27.57 o 
   0  12   1        7.16        0.52     22.05 o 
   1  12   1        2.89       26.49     13.96 o 
   2  12   1      217.14      247.58     30.30 o 
   3  12   1      432.88      507.61     69.59 o 
   4  12   1      822.34      849.20     47.23 o 
   5  12   1      442.40      520.57     53.57 o 
   6  12   1      405.13      395.15     43.12 o 
   7  12   1       79.76       90.62     25.24 o 
   8  12   1      741.20      778.74     59.99 o 
   9  12   1       28.33       19.19     27.08 o 
  10  12   1       97.02       89.92     24.95 o 
  11  12   1        0.44       57.79     18.04 o 
  12  12   1      116.75      109.41     41.92 o 
  13  12   1        8.60       42.61     38.67 o 
  -6  13   1        3.42       35.98     22.03 o 
  -5  13   1        3.75       46.10     24.23 o 
  -4  13   1      425.62      345.28     45.83 o 
  -3  13   1       43.69       29.37     19.11 o 
  -2  13   1       95.28       38.19     27.23 o 
  -1  13   1      245.42      230.43     40.48 o 
   0  13   1        0.67       35.14     47.04 o 
   1  13   1       71.66       68.75     25.44 o 
   2  13   1       72.21       37.92     23.86 o 
   3  13   1      280.51      182.50     48.96 o 
   4  13   1     1152.96     1093.29    110.92 o 
   5  13   1        9.92       20.37     16.46 o 
   6  13   1      359.45      415.30     73.60 o 
   7  13   1      453.65      496.46     54.90 o 
   8  13   1       85.37       59.59     33.93 o 
   9  13   1       34.67       41.44     19.94 o 
  10  13   1      316.93      346.95     49.03 o 
  11  13   1      164.65      161.02     55.75 o 
  12  13   1      186.87      166.97     41.26 o 
  -5  14   1       81.86       68.96     19.63 o 
  -4  14   1       24.12       63.90     22.35 o 
  -3  14   1        6.97       81.59     20.82 o 
  -2  14   1      611.58      709.59     54.89 o 
  -1  14   1       14.20       59.51     25.30 o 
   0  14   1       77.28       32.80     54.37 o 
   1  14   1       33.60       26.73     28.43 o 
   2  14   1      235.39      231.65     49.91 o 
   3  14   1       48.14       59.58     29.88 o 
   4  14   1        4.62      -19.24     28.67 o 
   5  14   1      266.71      291.53     44.30 o 
   6  14   1      442.95      429.96     61.78 o 
   7  14   1       10.39       37.03     21.33 o 
   8  14   1      130.20       87.51     23.58 o 
   9  14   1      122.60      107.27     35.03 o 
  10  14   1      186.86      102.22     26.54 o 
  11  14   1      332.27      407.15     53.14 o 
  -3  15   1      184.17      171.30     69.97 o 
  -2  15   1      580.40      602.19     75.68 o 
  -1  15   1      269.04      285.19     68.17 o 
   0  15   1        2.54       25.86     41.16 o 
   1  15   1      271.87      266.10     43.50 o 
   2  15   1       37.66       55.69     19.62 o 
   3  15   1       44.57       42.62     32.10 o 
   4  15   1       22.52       16.00     18.54 o 
   5  15   1        0.28      -29.16     29.16 o 
   6  15   1      325.98      221.97     63.48 o 
   7  15   1      224.08      192.76     36.66 o 
   8  15   1       35.66       56.69     31.17 o 
   9  15   1       97.94       65.49     27.82 o 
  10  15   1      433.93      472.81    101.13 o 
  -1  16   1       71.29       44.12     22.37 o 
   0  16   1       74.36       34.19     21.04 o 
   1  16   1        3.88       45.52     24.87 o 
   2  16   1      126.40       87.18     20.43 o 
   3  16   1       52.26       47.05     25.79 o 
   4  16   1       46.31       -0.19     39.70 o 
   5  16   1      527.47      509.14     60.84 o 
   6  16   1       68.40       30.66     22.24 o 
   7  16   1      179.07      162.83     58.07 o 
   8  16   1       97.80       80.82     22.24 o 
   3  17   1      286.09      166.17     53.90 o 
   4  17   1      244.72      281.15     48.55 o 
  -5 -16   2       19.09        3.55     31.05 o 
  -4 -16   2        2.68       28.83     84.73 o 
  -3 -16   2       22.37       30.34     21.60 o 
  -2 -16   2      422.59      440.29     63.22 o 
  -1 -16   2        6.39       17.13     52.16 o 
   0 -16   2        7.14       -3.17     29.71 o 
   1 -16   2      131.71       74.12     26.81 o 
  -7 -15   2      779.15      858.74     72.54 o 
  -6 -15   2      108.05      111.68     29.59 o 
  -5 -15   2       63.84       97.22     26.62 o 
  -4 -15   2       48.53       61.36     24.59 o 
  -3 -15   2      620.05      639.47     66.93 o 
  -2 -15   2       31.98      106.67     30.37 o 
  -1 -15   2        7.85        7.74     59.90 o 
   0 -15   2      394.08      439.90     52.62 o 
   1 -15   2       22.41       51.72     31.11 o 
   2 -15   2       74.37      104.89     33.31 o 
   3 -15   2        2.86       10.27     40.27 o 
   4 -15   2       90.61       77.16     28.93 o 
  -9 -14   2       93.48       54.72     17.56 o 
  -8 -14   2      163.64      275.11    120.50 o 
  -7 -14   2      183.53      109.02     28.68 o 
  -6 -14   2      193.64      127.48     43.82 o 
  -5 -14   2       31.72       30.91     54.85 o 
  -4 -14   2      281.68      220.54     38.32 o 
  -3 -14   2        0.95       41.73     17.56 o 
  -2 -14   2      454.21      399.42     51.85 o 
  -1 -14   2     1136.28     1263.21     87.50 o 
   0 -14   2      475.23      437.12     54.85 o 
   1 -14   2      697.13      763.90     63.13 o 
   2 -14   2        3.32        5.16     61.87 o 
   3 -14   2      468.19      356.69     74.26 o 
   4 -14   2      155.82      168.28     35.00 o 
   5 -14   2      199.07      163.60     36.95 o 
 -10 -13   2       13.20        5.65     39.03 o 
  -9 -13   2       94.19       73.94     35.52 o 
  -8 -13   2       49.38       75.51     32.80 o 
  -7 -13   2        2.14      -22.62     25.84 o 
  -6 -13   2      147.14      118.77     29.61 o 
  -5 -13   2       22.45       54.14     22.57 o 
  -4 -13   2      237.77      263.54     97.50 o 
  -3 -13   2      170.71      115.57     32.06 o 
  -2 -13   2       91.77       92.57     23.99 o 
  -1 -13   2        5.57       21.17     24.24 o 
   0 -13   2      936.55     1060.33     65.88 o 
   1 -13   2       36.81       13.97     30.49 o 
   2 -13   2      655.65      745.05     77.64 o 
   3 -13   2      572.04      585.94     60.77 o 
   4 -13   2     1432.77     1557.46    121.43 o 
   5 -13   2       34.34       57.17     39.08 o 
   6 -13   2       31.49       33.39     24.00 o 
   7 -13   2       59.04       58.20     29.52 o 
 -11 -12   2      288.90      341.61     53.83 o 
 -10 -12   2      158.67      105.09     27.57 o 
  -9 -12   2       64.07       27.67     57.27 o 
  -8 -12   2      172.95      165.17     44.46 o 
  -7 -12   2        2.86       49.33     23.13 o 
  -6 -12   2      140.50       62.99     18.48 o 
  -5 -12   2     1775.29     1982.83    116.67 o 
  -4 -12   2      125.83      114.66     46.15 o 
  -3 -12   2     1319.38     1384.24    132.24 o 
  -2 -12   2        6.38       22.19     44.13 o 
  -1 -12   2      765.48      714.29     54.26 o 
   0 -12   2       97.57       90.01     33.93 o 
   1 -12   2       22.77       41.08     22.73 o 
   2 -12   2      305.95      265.04     30.23 o 
   3 -12   2      203.96      234.99     40.85 o 
   4 -12   2      227.10      158.15     53.19 o 
   5 -12   2      104.97      132.40     40.10 o 
   6 -12   2      335.01      351.17     49.44 o 
   7 -12   2        9.07       79.20     24.65 o 
   8 -12   2        3.75       34.78     16.57 o 
 -11 -11   2       76.15       80.23     15.24 o 
 -10 -11   2       29.08       20.56     11.82 o 
  -9 -11   2       40.02       14.85     32.65 o 
  -8 -11   2        6.54        2.46     18.70 o 
  -7 -11   2      228.22      180.67     29.99 o 
  -6 -11   2        5.57       19.15     15.47 o 
  -5 -11   2       21.66       13.68     32.97 o 
  -4 -11   2     3169.40     3344.69     99.36 o 
  -3 -11   2      316.34      267.03     60.07 o 
  -2 -11   2      626.85      593.43     32.70 o 
  -1 -11   2     1154.27     1077.68     48.19 o 
   0 -11   2     1312.59     1345.46     50.92 o 
   1 -11   2      170.68      125.45     21.56 o 
   2 -11   2       95.90       39.60     14.56 o 
   3 -11   2     1046.37     1133.81     67.89 o 
   4 -11   2       26.34       49.23     24.05 o 
   5 -11   2     1124.40     1054.67     70.31 o 
   6 -11   2      140.36      102.87     24.09 o 
   7 -11   2      230.91      268.71     36.74 o 
   8 -11   2        6.99       10.68     22.13 o 
   9 -11   2       15.48      -13.86     19.51 o 
 -12 -10   2        4.06       30.63     16.52 o 
 -11 -10   2      248.02      265.11     41.83 o 
 -10 -10   2      563.08      541.34     48.75 o 
  -9 -10   2      118.56      100.55     21.31 o 
  -8 -10   2       16.85       19.59     15.13 o 
  -7 -10   2      937.73      930.63     42.00 o 
  -6 -10   2       27.46       42.07     28.24 o 
  -5 -10   2      806.60      778.50     37.67 o 
  -4 -10   2       24.21       66.96     13.25 o 
  -3 -10   2        2.30       -7.54     17.28 o 
  -2 -10   2     1078.11     1113.39     39.74 o 
  -1 -10   2     1161.78     1115.19     43.78 o 
   0 -10   2      137.41      140.55     21.88 o 
   1 -10   2      156.81      120.55     19.86 o 
   2 -10   2      499.04      521.53     32.18 o 
   3 -10   2       46.81       54.64     12.61 o 
   4 -10   2     1545.96     1500.59     50.39 o 
   5 -10   2      334.26      361.41     34.15 o 
   6 -10   2     3313.21     3348.48    240.61 o 
   7 -10   2       52.67       53.71     35.90 o 
   8 -10   2        7.34       -2.31     22.64 o 
   9 -10   2        1.03       47.39     20.00 o 
  10 -10   2      406.60      362.02     52.83 o 
 -12  -9   2        2.41       17.57     12.72 o 
 -11  -9   2       64.70       52.07     18.35 o 
 -10  -9   2       92.61      102.52     25.82 o 
  -9  -9   2      173.20      133.96     29.42 o 
  -8  -9   2       45.92       62.66     12.26 o 
  -7  -9   2     1255.69     1349.18     83.14 o 
  -6  -9   2     2076.68     2044.32     59.35 o 
  -5  -9   2       99.61       83.00     17.28 o 
  -4  -9   2        7.78       59.88     14.52 o 
  -3  -9   2      829.35      886.31     41.32 o 
  -2  -9   2      300.40      341.41     28.38 o 
  -1  -9   2      240.34      235.05     22.67 o 
   0  -9   2     1024.46     1112.22     42.38 o 
   1  -9   2      897.25      855.54     40.24 o 
   2  -9   2      322.31      374.04     29.38 o 
   3  -9   2      562.76      547.58     28.71 o 
   4  -9   2      128.01      134.85     19.08 o 
   5  -9   2     2476.37     2645.30     69.70 o 
   6  -9   2      961.97     1086.72     79.70 o 
   7  -9   2      520.33      543.94     37.47 o 
   8  -9   2       38.50       43.23     13.11 o 
   9  -9   2      856.83      763.84     69.43 o 
  10  -9   2      111.50       69.54     20.53 o 
  11  -9   2       17.95        0.38     11.60 o 
 -13  -8   2       10.87       25.80     34.76 o 
 -12  -8   2       51.24       41.61     14.71 o 
 -11  -8   2       78.25      103.94     19.58 o 
 -10  -8   2       17.36       29.27     12.74 o 
  -9  -8   2       21.30       -3.85     23.93 o 
  -8  -8   2      758.08      814.48     39.34 o 
  -7  -8   2      507.25      491.93     25.38 o 
  -6  -8   2     1166.70     1180.25     55.87 o 
  -5  -8   2      140.13      118.41     31.78 o 
  -4  -8   2        0.32       18.78      8.34 o 
  -3  -8   2       75.03       61.20     11.48 o 
  -2  -8   2        6.56       18.03     10.12 o 
  -1  -8   2       64.08       -6.65     22.52 o 
   0  -8   2     9886.86    10815.52     97.05 o 
   1  -8   2     4712.49     4952.43     78.23 o 
   2  -8   2     2312.76     2334.34     45.71 o 
   3  -8   2       24.79       18.04     16.30 o 
   4  -8   2     1447.92     1508.18     45.83 o 
   5  -8   2      937.26     1017.90     33.85 o 
   6  -8   2       47.32       88.08     16.62 o 
   7  -8   2      123.61       99.19     20.87 o 
   8  -8   2      603.27      573.43     35.40 o 
   9  -8   2      446.32      465.95     32.90 o 
  10  -8   2      165.28      174.71     25.75 o 
  11  -8   2        7.44       -8.68     31.02 o 
 -13  -7   2      203.72      238.81     74.98 o 
 -12  -7   2       57.87       90.89     41.05 o 
 -11  -7   2        2.74       13.32      7.56 o 
 -10  -7   2       84.60      103.29     18.08 o 
  -9  -7   2      111.30      124.19     24.14 o 
  -8  -7   2        9.20       36.92     16.03 o 
  -7  -7   2      483.38      504.39     29.43 o 
  -6  -7   2       10.32       58.45     13.61 o 
  -5  -7   2      186.18      199.79     19.70 o 
  -4  -7   2      889.69      925.14     35.14 o 
  -3  -7   2      253.19      212.71     22.13 o 
  -2  -7   2       72.67       90.17     12.90 o 
  -1  -7   2     2481.19     2449.28     51.50 o 
   0  -7   2     8642.95     8714.11    102.84 o 
   1  -7   2     2463.79     2296.47     54.67 o 
   2  -7   2      224.92      184.34     20.58 o 
   3  -7   2     2344.48     2351.10     55.56 o 
   4  -7   2      553.91      513.70     25.47 o 
   5  -7   2      172.78      195.04     33.83 o 
   6  -7   2       23.27       33.22      5.70 o 
   7  -7   2       94.52      102.28     15.55 o 
   8  -7   2      726.79      713.31     33.01 o 
   9  -7   2       28.45       14.18     18.90 o 
  10  -7   2       15.83       26.83     14.05 o 
  11  -7   2      151.84      105.50     20.67 o 
  12  -7   2      401.72      465.56     67.44 o 
 -13  -6   2       97.71       -4.98     36.94 o 
 -12  -6   2      116.36       99.40     29.47 o 
 -11  -6   2      460.84      505.35     25.60 o 
 -10  -6   2      425.97      461.36     21.57 o 
  -9  -6   2      184.41      202.44     20.77 o 
  -8  -6   2       45.60       50.73     13.35 o 
  -7  -6   2     2187.74     2210.83     57.27 o 
  -6  -6   2       27.76       34.17      8.61 o 
  -5  -6   2     2957.15     3024.97     54.87 o 
  -4  -6   2     2126.44     2031.60     44.33 o 
  -3  -6   2      352.85      347.65     20.67 o 
  -2  -6   2     4956.37     5100.68     78.06 o 
  -1  -6   2     5505.04     5750.36     82.87 o 
   0  -6   2     4388.13     4456.70     61.40 o 
   1  -6   2     3433.59     3651.71     54.49 o 
   2  -6   2     1096.96     1053.45     28.24 o 
   3  -6   2      121.12       89.60     13.27 o 
   4  -6   2      137.65      200.50     18.87 o 
   5  -6   2     1343.30     1225.44     35.70 o 
   6  -6   2       10.55        4.86     23.46 o 
   7  -6   2      720.52      723.28     27.79 o 
   8  -6   2      166.45      156.66     26.59 o 
   9  -6   2      634.86      645.13     31.33 o 
  10  -6   2        2.43       19.72      9.88 o 
  11  -6   2      830.24      794.12     38.95 o 
  12  -6   2      116.65      123.75     41.33 o 
  13  -6   2      109.88      152.35     52.50 o 
 -13  -5   2       60.98       94.11     40.60 o 
 -12  -5   2      159.55      163.21     65.40 o 
 -11  -5   2     1301.68     1456.68    128.45 o 
 -10  -5   2       76.08       65.34      8.02 o 
  -9  -5   2       69.97       42.06      9.62 o 
  -8  -5   2       79.42       78.31     13.36 o 
  -7  -5   2      110.06       92.70     26.61 o 
  -6  -5   2     3053.55     3000.13     56.52 o 
  -5  -5   2     4987.41     5155.69     75.04 o 
  -4  -5   2     9186.74     9328.17    117.19 o 
  -3  -5   2     1555.70     1525.55     43.43 o 
  -2  -5   2     7613.55     7854.96    117.71 o 
  -1  -5   2     3834.22     3878.10     51.61 o 
   0  -5   2       31.41       18.11      7.70 o 
   1  -5   2     8782.13     9646.21     99.66 o 
   2  -5   2      143.31      147.19     18.64 o 
   3  -5   2     6794.43     7226.27     91.85 o 
   4  -5   2     9629.91    10403.10    111.97 o 
   5  -5   2     3642.71     3883.99     66.27 o 
   6  -5   2      496.03      551.20     25.05 o 
   7  -5   2     2338.85     2331.89     47.71 o 
   8  -5   2        9.64       13.02     10.57 o 
   9  -5   2       73.16      102.27     13.69 o 
  10  -5   2     2472.89     2484.96    102.17 o 
  11  -5   2      171.86      173.81     25.74 o 
  12  -5   2      404.51      427.66     65.97 o 
  13  -5   2       17.63      -31.99     31.99 o 
 -13  -4   2      185.32      243.10     54.65 o 
 -12  -4   2      285.31      230.76     74.46 o 
 -11  -4   2       28.58       45.69     18.85 o 
 -10  -4   2       76.92       68.29     24.47 o 
  -9  -4   2      998.40     1002.65     26.76 o 
  -8  -4   2        9.46       11.45      6.05 o 
  -7  -4   2      322.96      307.51     17.41 o 
  -6  -4   2       14.86       -4.90     11.06 o 
  -5  -4   2     7022.35     7048.79     90.60 o 
  -4  -4   2     6738.43     6984.90    111.76 o 
  -3  -4   2     6422.80     6355.92     74.95 o 
  -2  -4   2      398.61      440.89     19.89 o 
  -1  -4   2     1553.11     1493.74     33.41 o 
   0  -4   2      902.63      925.14     29.67 o 
   1  -4   2        0.31        2.75     10.53 o 
   2  -4   2    11254.93    11483.97     80.23 o 
   3  -4   2      896.65      849.34     23.35 o 
   4  -4   2        5.29       17.62     10.21 o 
   5  -4   2      516.23      532.73     20.47 o 
   6  -4   2     1172.58     1088.72     42.93 o 
   7  -4   2     1028.24     1061.43     30.36 o 
   8  -4   2       14.48       18.18     10.24 o 
   9  -4   2       29.10       38.77     10.48 o 
  10  -4   2      336.27      368.78     29.21 o 
  11  -4   2      637.94      651.20     34.12 o 
  12  -4   2       94.01       63.20     11.62 o 
  13  -4   2       39.59       56.96     33.41 o 
  14  -4   2       27.67       69.69     31.65 o 
 -13  -3   2       87.21       -7.71     29.99 o 
 -12  -3   2      601.65      531.58     85.91 o 
 -11  -3   2       92.66      128.35     46.79 o 
 -10  -3   2     2906.01     2853.64    116.37 o 
  -9  -3   2      826.08      896.19     52.26 o 
  -8  -3   2      586.96      532.93     20.49 o 
  -7  -3   2      530.49      545.73     23.66 o 
  -6  -3   2     4808.33     4744.56     71.06 o 
  -5  -3   2     2262.47     2352.54     41.76 o 
  -4  -3   2     6282.15     6394.15     77.78 o 
  -3  -3   2     2300.57     2183.07     66.62 o 
  -2  -3   2     4264.68     4202.80     53.92 o 
  -1  -3   2     2343.57     2316.96     45.46 o 
   0  -3   2      258.40      323.89     25.03 o 
   1  -3   2    12564.66    12716.98     94.47 o 
   2  -3   2      272.53      208.07     16.56 o 
   3  -3   2     8118.71     7977.39     79.51 o 
   4  -3   2     1057.31     1035.46     23.60 o 
   5  -3   2     1468.78     1378.42     26.27 o 
   6  -3   2     8999.75     9502.40    119.09 o 
   7  -3   2     3567.06     3502.60     95.26 o 
   8  -3   2       59.22       48.53      9.85 o 
   9  -3   2       10.22       23.47      6.40 o 
  10  -3   2      523.62      500.16     26.14 o 
  11  -3   2       24.72        8.15      5.37 o 
  12  -3   2        7.58       12.16     17.10 o 
  13  -3   2       11.15       42.02     25.84 o 
  14  -3   2        4.36       -6.23     33.34 o 
 -13  -2   2       46.81       48.11     32.89 o 
 -12  -2   2      109.24      122.16     48.80 o 
 -11  -2   2     1566.46     1933.79    129.00 o 
 -10  -2   2      304.91      317.57     32.46 o 
  -9  -2   2     3084.98     3164.63    120.20 o 
  -8  -2   2      521.55      558.58     39.42 o 
  -7  -2   2      981.30      886.54     41.82 o 
  -6  -2   2     5430.93     5807.26     70.66 o 
  -5  -2   2     2815.04     2839.55     74.10 o 
  -4  -2   2     2911.48     2754.02     50.25 o 
  -3  -2   2      294.00      307.80     15.87 o 
  -2  -2   2     2088.91     1987.53     45.09 o 
  -1  -2   2      290.09      400.05     19.86 o 
   0  -2   2      961.47      970.46     21.53 o 
   1  -2   2    23096.45    23696.70     94.48 o 
   2  -2   2    11595.69    11498.08     68.44 o 
   3  -2   2     2257.62     2339.20     41.95 o 
   4  -2   2     1861.60     1759.49     34.12 o 
   5  -2   2       48.08       25.47      4.71 o 
   6  -2   2     5975.92     6049.40     69.32 o 
   7  -2   2     3853.88     3953.39     57.13 o 
   8  -2   2      139.73      149.50     13.33 o 
   9  -2   2       14.05        9.43     10.00 o 
  10  -2   2      146.60      125.05     14.50 o 
  11  -2   2       35.91       18.75      8.32 o 
  12  -2   2      272.05      335.17     57.24 o 
  13  -2   2      278.81      355.33     63.46 o 
  14  -2   2       79.20       99.64     42.75 o 
 -13  -1   2        1.25       12.10     31.37 o 
 -12  -1   2      252.71      220.73     47.73 o 
 -11  -1   2       46.63       29.67     19.75 o 
 -10  -1   2      673.54      727.97     45.72 o 
  -9  -1   2        4.92       49.00     15.47 o 
  -8  -1   2     1884.32     1892.93     69.92 o 
  -7  -1   2      242.34      234.18     24.82 o 
  -6  -1   2     1164.24     1035.68     40.10 o 
  -5  -1   2        8.92       13.40     13.06 o 
  -4  -1   2     1311.97     1337.97     17.75 o 
  -3  -1   2     2537.08     2344.22     39.37 o 
  -2  -1   2     5925.64     6187.22     65.02 o 
  -1  -1   2    26722.22    25457.18    112.78 o 
   0  -1   2      587.02      481.03     17.00 o 
   1  -1   2     8692.31     8823.48     47.96 o 
   2  -1   2       58.07       44.09      6.90 o 
   3  -1   2     9772.91     9895.66     53.45 o 
   4  -1   2      846.36      796.38     23.94 o 
   5  -1   2     3341.77     3087.74     38.59 o 
   6  -1   2     2315.57     2427.95     34.06 o 
   7  -1   2      116.74      107.79      9.75 o 
   8  -1   2      286.93      310.51     15.17 o 
   9  -1   2      664.97      614.58     21.35 o 
  10  -1   2       77.59       76.03      8.85 o 
  11  -1   2      169.12      153.15     41.33 o 
  12  -1   2     1026.07     1037.47     87.47 o 
  13  -1   2      699.48      702.85     72.60 o 
  14  -1   2      247.44      354.16     54.20 o 
  15  -1   2       82.56      103.79     50.67 o 
 -13   0   2      133.70      167.29     52.09 o 
 -12   0   2      128.33      100.85     19.23 o 
 -11   0   2     1054.83     1154.37    105.73 o 
 -10   0   2       19.53       24.18     19.92 o 
  -9   0   2      737.71      791.70     46.14 o 
  -8   0   2      491.96      515.71     39.65 o 
  -7   0   2      284.66      372.57     29.77 o 
  -6   0   2      198.38      204.18     29.92 o 
  -5   0   2     2292.17     2498.82     43.06 o 
  -4   0   2     4246.84     4093.53     48.95 o 
  -3   0   2     3210.29     3278.91     33.61 o 
  -2   0   2     8729.91     8563.56     48.82 o 
  -1   0   2    26686.06    26674.01    109.62 o 
   0   0   2    12210.09    12664.57     57.90 o 
   2   0   2     1122.19     1251.98     32.14 o 
   3   0   2     1309.55     1360.27     28.08 o 
   4   0   2     1472.55     1534.62     40.16 o 
   5   0   2      172.64      206.83     16.06 o 
   6   0   2        7.78       15.52      9.97 o 
   7   0   2      537.76      507.34     14.95 o 
   8   0   2     1445.62     1467.77     30.48 o 
   9   0   2       16.89       21.91     12.61 o 
  10   0   2      307.75      274.74     33.09 o 
  11   0   2       66.90       88.08     22.38 o 
  12   0   2       57.18      150.90     49.46 o 
  13   0   2      756.09      907.25     90.23 o 
  14   0   2        3.55      -11.93     32.86 o 
 -13   1   2       49.86       33.79     20.34 o 
 -12   1   2       97.84       89.06     28.91 o 
 -11   1   2      359.13      369.69     63.46 o 
 -10   1   2      128.84      137.59     25.22 o 
  -9   1   2       64.62       41.56     14.85 o 
  -8   1   2      497.62      483.78     54.39 o 
  -7   1   2     1713.71     1780.96     79.20 o 
  -6   1   2      681.97      744.58     47.83 o 
  -5   1   2      402.69      322.73     11.02 o 
  -4   1   2     2395.55     2322.51     23.80 o 
  -3   1   2     4949.27     4846.86     41.33 o 
  -2   1   2     1037.27     1015.15     37.15 o 
  -1   1   2     3417.28     3383.78     33.30 o 
   0   1   2       12.19        3.97     16.07 o 
   1   1   2    20454.97    20121.14     66.83 o 
   2   1   2      478.45      456.85     13.62 o 
   3   1   2     4171.18     4318.94     39.29 o 
   4   1   2      939.82      936.63     32.34 o 
   5   1   2      122.84       98.52     19.00 o 
   6   1   2     4793.91     4731.22     52.57 o 
   7   1   2     3810.47     3858.88     67.05 o 
   8   1   2     2531.52     2455.94     30.62 o 
   9   1   2     5360.57     5481.49     77.30 o 
  10   1   2      404.10      455.08     39.56 o 
  11   1   2      341.74      367.39     46.78 o 
  12   1   2     1318.83     1509.77    130.32 o 
  13   1   2       20.35      -22.48     33.62 o 
  14   1   2       74.34       74.57     35.00 o 
  15   1   2       39.57       11.03     43.02 o 
 -13   2   2       17.64       65.75     27.15 o 
 -12   2   2      101.39       84.63     26.42 o 
 -11   2   2      102.45       85.88     27.74 o 
 -10   2   2       31.10       50.99     19.37 o 
  -9   2   2      187.28      143.93     32.53 o 
  -8   2   2     2625.81     2793.83     92.98 o 
  -7   2   2     1358.59     1410.84     26.20 o 
  -6   2   2     3469.81     3667.41     33.21 o 
  -5   2   2     4897.44     4868.55     54.51 o 
  -4   2   2     6564.26     6662.84     66.46 o 
  -3   2   2     3100.04     3156.31     49.68 o 
  -2   2   2        6.36        7.68      5.61 o 
  -1   2   2     8168.99     8462.54     55.81 o 
   0   2   2      823.53      855.90     17.61 o 
   1   2   2      340.84      301.94     10.72 o 
   2   2   2     6027.96     5873.41     65.30 o 
   3   2   2     2313.10     2473.11     42.10 o 
   4   2   2    11747.80    12053.16     78.41 o 
   5   2   2      390.49      427.83     21.61 o 
   6   2   2     1165.46     1173.52     30.51 o 
   7   2   2      808.26      668.22     18.28 o 
   8   2   2     1333.61     1272.70     24.81 o 
   9   2   2     1181.44     1191.16     26.39 o 
  10   2   2      274.35      292.73     24.19 o 
  11   2   2     1109.55     1181.74     57.70 o 
  12   2   2      933.40      933.50     74.26 o 
  13   2   2      197.85       59.52     52.36 o 
  14   2   2      275.07      327.91     58.10 o 
  15   2   2       10.52       47.24     30.57 o 
 -12   3   2       34.51       29.99     26.39 o 
 -11   3   2       38.07       33.44     14.42 o 
 -10   3   2      555.43      539.96     94.00 o 
  -9   3   2      353.68      385.85     34.75 o 
  -8   3   2       43.50       33.70      6.23 o 
  -7   3   2      318.38      334.96     20.98 o 
  -6   3   2     1338.63     1366.22     25.44 o 
  -5   3   2     2912.50     2830.18     42.55 o 
  -4   3   2      174.99       97.31     12.36 o 
  -3   3   2     2437.47     2422.81     42.52 o 
  -2   3   2      509.24      506.10     23.04 o 
  -1   3   2    12487.42    12670.46     55.95 o 
   0   3   2       78.54      108.58     16.77 o 
   1   3   2     1480.06     1521.48     32.37 o 
   2   3   2      820.64      834.71     25.41 o 
   3   3   2    26635.77    26623.04    135.52 o 
   4   3   2     2233.52     2122.51     39.72 o 
   5   3   2     2073.87     2011.75     38.87 o 
   6   3   2     1259.18     1229.00     26.26 o 
   7   3   2        7.35       11.45     15.22 o 
   8   3   2      105.93      102.18     13.77 o 
   9   3   2      188.69      195.96     19.47 o 
  10   3   2        1.77       27.34      7.27 o 
  11   3   2       54.53       67.83     12.42 o 
  12   3   2      824.59      867.79     76.43 o 
  13   3   2       37.65       46.83     26.29 o 
  14   3   2        7.38      -38.49     38.49 o 
  15   3   2      717.86      696.76    100.75 o 
 -12   4   2       72.25       47.59     13.38 o 
 -11   4   2      390.96      441.11     65.61 o 
 -10   4   2      111.80       89.97     23.35 o 
  -9   4   2     2378.29     2554.53    102.17 o 
  -8   4   2       70.29       83.63     10.52 o 
  -7   4   2        2.76       10.54      5.89 o 
  -6   4   2        3.73       10.83     11.56 o 
  -5   4   2      457.32      429.14     16.36 o 
  -4   4   2      404.64      380.04     15.93 o 
  -3   4   2        1.78        3.61      7.15 o 
  -2   4   2       45.91       62.58      9.53 o 
  -1   4   2      182.14      160.11     16.08 o 
   0   4   2     1800.08     1778.41     35.21 o 
   1   4   2     3149.94     3120.63     36.25 o 
   2   4   2      314.86      341.44     34.26 o 
   3   4   2     5740.83     5275.47     57.90 o 
   4   4   2     6201.94     5967.13     62.03 o 
   5   4   2      424.07      374.84     19.81 o 
   6   4   2    12450.50    13212.68    126.42 o 
   7   4   2     2475.08     2447.85     46.03 o 
   8   4   2      523.08      559.60     23.17 o 
   9   4   2       25.74       46.60     12.35 o 
  10   4   2      272.78      299.74     18.45 o 
  11   4   2       50.11       51.76      7.98 o 
  12   4   2       33.94       53.19     27.70 o 
  13   4   2      108.24      227.16    192.09 o 
  14   4   2     1024.42      979.05     95.28 o 
  15   4   2       46.06       38.01     38.67 o 
 -12   5   2      241.02      220.93     63.43 o 
 -11   5   2      518.69      514.95     63.91 o 
 -10   5   2      500.11      672.21     69.66 o 
  -9   5   2      839.74      896.58     28.59 o 
  -8   5   2     1244.37     1330.81     44.16 o 
  -7   5   2        3.16       21.87      7.63 o 
  -6   5   2       18.87       30.61      7.97 o 
  -5   5   2      156.68      139.92     21.32 o 
  -4   5   2      416.68      456.80     18.86 o 
  -3   5   2     1454.81     1332.42     26.21 o 
  -2   5   2      107.42      100.03     12.69 o 
  -1   5   2      108.41      112.23     12.97 o 
   0   5   2      130.35      114.11     12.46 o 
   1   5   2     3472.30     3294.57     40.07 o 
   2   5   2     3213.73     3156.75     40.81 o 
   3   5   2     5998.24     6049.01     60.78 o 
   4   5   2      136.21      136.82     16.01 o 
   5   5   2     1091.49      910.57     39.58 o 
   6   5   2     6571.78     6248.88    115.40 o 
   7   5   2      117.57       91.97     12.21 o 
   8   5   2      128.64      153.70     15.26 o 
   9   5   2      745.06      693.92     27.18 o 
  10   5   2      117.20       96.24     13.21 o 
  11   5   2      108.95       88.66     12.74 o 
  12   5   2      134.35      161.38     13.03 o 
  13   5   2     2890.86     3051.49   2512.65 o 
  14   5   2      891.68      932.33     89.33 o 
  15   5   2        2.23      -15.77     38.77 o 
 -11   6   2      123.36      136.58     50.22 o 
 -10   6   2      103.93      118.91     40.15 o 
  -9   6   2      547.82      524.07     35.91 o 
  -8   6   2       58.84       56.60      9.47 o 
  -7   6   2       49.36       42.63      9.41 o 
  -6   6   2      358.21      330.51     27.95 o 
  -5   6   2      359.91      401.40     21.03 o 
  -4   6   2     1123.64     1054.13     29.55 o 
  -3   6   2     2163.80     2248.49     51.54 o 
  -2   6   2     1308.53     1139.65     26.04 o 
  -1   6   2     1386.21     1306.51     31.70 o 
   0   6   2     1201.33     1130.83     27.01 o 
   1   6   2      103.62      123.49     14.66 o 
   2   6   2     4647.26     4180.82     89.00 o 
   3   6   2      104.48       82.66     14.98 o 
   4   6   2      259.40      236.95     18.63 o 
   5   6   2     4352.41     4515.01     60.74 o 
   6   6   2     6800.92     7081.15     85.87 o 
   7   6   2     1473.30     1477.40     73.56 o 
   8   6   2     1181.34     1224.36     33.50 o 
   9   6   2      755.21      754.15     36.40 o 
  10   6   2      171.71      162.95     18.18 o 
  11   6   2        4.99       31.51      9.90 o 
  12   6   2     3375.94     3453.30    249.73 o 
  13   6   2      994.86     1136.63     50.99 o 
  14   6   2      227.53      315.46    304.70 o 
  15   6   2       33.26       87.99     47.83 o 
  -9   7   2      340.24      330.51     29.36 o 
  -8   7   2       10.77       -0.61      8.55 o 
  -7   7   2      177.66      208.01     20.54 o 
  -6   7   2      476.13      458.04     25.89 o 
  -5   7   2      110.43      103.04     11.46 o 
  -4   7   2      228.87      238.28     26.72 o 
  -3   7   2      856.44      829.38     28.48 o 
  -2   7   2     1368.02     1424.67     33.46 o 
  -1   7   2     2077.23     2051.86     43.99 o 
   0   7   2      547.16      548.57     25.91 o 
   1   7   2     4171.12     4167.55     64.70 o 
   2   7   2     1565.01     1587.81     33.16 o 
   3   7   2        6.77       11.62      7.18 o 
   4   7   2     2767.95     2947.91     57.29 o 
   5   7   2        8.28        9.85      9.64 o 
   6   7   2     4192.87     4087.45     67.52 o 
   7   7   2      255.67      271.16     19.93 o 
   8   7   2     2600.73     2516.67     53.17 o 
   9   7   2      610.23      630.48     34.80 o 
  10   7   2       23.43       20.88     18.32 o 
  11   7   2     2499.69     2486.91     77.87 o 
  12   7   2      235.07      237.18     27.75 o 
  13   7   2       79.19       64.74     23.11 o 
  14   7   2      401.90      482.02     78.20 o 
  15   7   2        7.69       26.22     32.06 o 
 -10   8   2        7.91       35.38     18.36 o 
  -9   8   2      205.87      158.00     86.93 o 
  -8   8   2      388.97      458.13     36.76 o 
  -7   8   2       56.36       56.69     14.08 o 
  -6   8   2      622.56      618.78     27.66 o 
  -5   8   2        2.09       24.58     17.60 o 
  -4   8   2      688.75      689.79     25.01 o 
  -3   8   2        6.45       11.44      7.02 o 
  -2   8   2      404.08      366.36     23.28 o 
  -1   8   2       74.24       57.78     22.61 o 
   0   8   2      706.87      626.84     26.96 o 
   1   8   2      344.10      360.51     21.59 o 
   2   8   2     3606.73     3567.27     90.69 o 
   3   8   2      845.25      777.53     29.58 o 
   4   8   2        5.51       12.54      9.65 o 
   5   8   2        3.89       32.39      9.47 o 
   6   8   2     1337.72     1289.17     36.25 o 
   7   8   2     3475.33     3427.13     61.89 o 
   8   8   2      964.59      938.02     47.64 o 
   9   8   2     3239.56     3146.48     74.76 o 
  10   8   2     3102.88     3322.93     90.47 o 
  11   8   2        6.16       23.76     10.57 o 
  12   8   2       44.28       25.03     17.11 o 
  13   8   2      344.20      390.51     42.10 o 
  14   8   2        9.70        8.30      9.78 o 
  15   8   2       24.00       79.13     45.90 o 
  -9   9   2       90.31       63.65     18.99 o 
  -8   9   2      266.92      233.29     46.07 o 
  -7   9   2      413.91      388.94     30.54 o 
  -6   9   2      563.14      528.99     29.44 o 
  -5   9   2      780.24      795.21     30.43 o 
  -4   9   2     1890.37     1993.15     47.26 o 
  -3   9   2     1364.38     1417.32     40.46 o 
  -2   9   2     1039.81     1030.31     36.28 o 
  -1   9   2        0.14       19.86     11.14 o 
   0   9   2     1919.65     1991.30     41.53 o 
   1   9   2      541.50      566.85     36.98 o 
   2   9   2      734.18      711.27     29.14 o 
   3   9   2      669.92      708.26     29.76 o 
   4   9   2      710.17      718.89     31.47 o 
   5   9   2      422.56      408.35     26.72 o 
   6   9   2      275.76      267.62     21.90 o 
   7   9   2       28.42       37.50      9.99 o 
   8   9   2     5540.39     5507.62    223.57 o 
   9   9   2     5316.14     5590.00    199.43 o 
  10   9   2       63.25       51.45     14.32 o 
  11   9   2      309.64      297.23     31.29 o 
  12   9   2      408.34      466.83     31.11 o 
  13   9   2       88.44       53.73     12.59 o 
  14   9   2      194.35      184.33     28.38 o 
  -9  10   2        2.08       19.56     19.59 o 
  -8  10   2       56.70       76.92     26.84 o 
  -7  10   2       42.58       15.72      8.77 o 
  -6  10   2      316.20      271.47     35.42 o 
  -5  10   2      123.23       85.30     13.58 o 
  -4  10   2      258.75      238.07     21.09 o 
  -3  10   2     2306.72     2377.57     63.75 o 
  -2  10   2      532.83      495.11     30.04 o 
  -1  10   2      571.08      604.08     32.75 o 
   0  10   2       11.84       21.29     13.39 o 
   1  10   2     1799.66     1870.82     51.51 o 
   2  10   2       20.83       34.15     10.33 o 
   3  10   2     3262.00     3280.00     60.46 o 
   4  10   2     1988.98     2067.29     52.12 o 
   5  10   2      407.10      353.16     40.80 o 
   6  10   2        9.77       31.92     12.84 o 
   7  10   2      990.11      879.72     41.28 o 
   8  10   2      695.71      617.36     29.89 o 
   9  10   2      624.57      601.83     38.70 o 
  10  10   2      350.87      364.80     47.99 o 
  11  10   2       13.23        8.94     11.99 o 
  12  10   2       18.77       34.38     21.42 o 
  13  10   2       21.85       31.70     15.23 o 
  14  10   2      191.38      215.12     32.51 o 
  -8  11   2        1.21       -5.02     15.46 o 
  -7  11   2        0.50       11.59     15.25 o 
  -6  11   2       30.39       40.37     14.61 o 
  -5  11   2        0.31       21.07     16.52 o 
  -4  11   2      186.45      117.13     24.72 o 
  -3  11   2       40.30       32.55      9.31 o 
  -2  11   2      224.04      190.37     20.68 o 
  -1  11   2      489.54      502.83     41.11 o 
   0  11   2       82.17       58.86     13.91 o 
   1  11   2      403.10      376.20     25.19 o 
   2  11   2     3925.49     3974.45     92.21 o 
   3  11   2     2126.87     2141.09     62.82 o 
   4  11   2      606.73      586.58     32.16 o 
   5  11   2      124.93      107.57     21.29 o 
   6  11   2     2192.75     2140.58     63.90 o 
   7  11   2     1294.48     1284.16     61.98 o 
   8  11   2       49.78       54.43     14.83 o 
   9  11   2     1233.18     1164.44     60.05 o 
  10  11   2        5.99       35.60     12.24 o 
  11  11   2      505.64      523.68     56.50 o 
  12  11   2       98.78       70.49     22.89 o 
  13  11   2       43.10       40.43     17.52 o 
  14  11   2        7.88       47.07     23.69 o 
  -7  12   2       22.18       18.74     15.93 o 
  -6  12   2       89.33       57.81     15.03 o 
  -5  12   2        0.24       27.91     12.90 o 
  -4  12   2       66.31       46.41     14.05 o 
  -3  12   2      372.72      350.57     40.78 o 
  -2  12   2      439.02      357.72     29.16 o 
  -1  12   2     2201.96     2205.07     78.44 o 
   0  12   2        4.42       20.96      9.41 o 
   1  12   2      379.43      443.32     45.03 o 
   2  12   2     1238.94     1224.02     51.83 o 
   3  12   2      865.99      893.84     53.57 o 
   4  12   2      242.14      277.07     31.11 o 
   5  12   2      995.80     1066.52     50.33 o 
   6  12   2     1271.38     1261.38    515.62 o 
   7  12   2       21.79      -40.21     40.21 o 
   8  12   2      280.64      210.29     32.39 o 
   9  12   2      273.93      232.07     57.83 o 
  10  12   2     1377.91     1508.99     84.91 o 
  11  12   2       42.18       38.12     18.35 o 
  12  12   2      147.58      162.15     37.21 o 
  13  12   2        4.60       -3.26     31.46 o 
  -6  13   2        0.41       18.32     17.26 o 
  -5  13   2        5.11       13.88     12.94 o 
  -4  13   2      111.95      149.90     30.56 o 
  -3  13   2      752.86      841.75    148.77 o 
  -2  13   2      245.10      304.03     54.21 o 
  -1  13   2       88.93       43.13     22.88 o 
   0  13   2      232.97      249.91     44.70 o 
   1  13   2       99.70       80.39     13.91 o 
   2  13   2      135.74       99.70     18.70 o 
   3  13   2        2.30       16.82     16.48 o 
   4  13   2      650.18      703.02     54.79 o 
   5  13   2       28.89       36.04     35.16 o 
   6  13   2       57.96       27.35     39.27 o 
   7  13   2       26.24       37.18     14.00 o 
   8  13   2      122.42      140.36     28.01 o 
   9  13   2      425.59      471.88     75.23 o 
  10  13   2        1.70       28.22     21.94 o 
  11  13   2      220.24      174.59     45.70 o 
  12  13   2       44.27       62.47     20.07 o 
  -4  14   2       95.05       86.43     25.58 o 
  -3  14   2      117.26      108.40     37.04 o 
  -2  14   2      431.25      530.82     61.05 o 
  -1  14   2      227.22      238.02     41.91 o 
   0  14   2      823.43      808.13     83.92 o 
   1  14   2       80.73       60.88     24.07 o 
   2  14   2      109.98       91.72     28.79 o 
   3  14   2      664.49      752.04     85.65 o 
   4  14   2      294.13      281.29     67.36 o 
   5  14   2      704.62      762.06     81.47 o 
   6  14   2     1237.23     1346.31     93.29 o 
   7  14   2       71.82       69.77     33.62 o 
   8  14   2       47.25       16.47     17.34 o 
   9  14   2      373.04      418.07     71.59 o 
  10  14   2      140.45      113.04     36.04 o 
  11  14   2      258.17      236.43     45.69 o 
  -3  15   2       24.84        5.98     18.78 o 
  -2  15   2        6.72        4.87     19.80 o 
  -1  15   2       57.36       33.03     31.66 o 
   0  15   2        4.33       35.97     30.94 o 
   1  15   2      209.87      256.39     50.33 o 
   2  15   2       53.14       26.98     19.37 o 
   3  15   2       40.96       42.82     20.30 o 
   4  15   2      588.16      614.92     70.14 o 
   5  15   2      828.48      951.32     68.98 o 
   6  15   2      147.13      104.08     23.79 o 
   7  15   2      115.84       72.45     28.15 o 
   8  15   2       99.09       63.69     25.52 o 
   9  15   2      381.67      457.58     58.89 o 
  10  15   2       86.44       22.38     31.56 o 
  -1  16   2      205.76      110.23     57.15 o 
   0  16   2        0.36       45.27     24.18 o 
   1  16   2        4.85       -0.26     19.90 o 
   2  16   2        0.82       29.27     28.45 o 
   3  16   2      432.12      540.13    128.59 o 
   4  16   2      423.03      361.58     57.69 o 
   5  16   2       36.07       56.44     27.64 o 
   6  16   2       42.80       39.62     26.43 o 
   7  16   2       89.07       88.06     62.79 o 
   8  16   2      168.99      177.15     52.99 o 
   9  16   2      191.72      124.36     39.25 o 
   3  17   2      217.59      208.81     55.84 o 
   4  17   2       83.39       92.24     39.12 o 
   5  17   2        5.95       14.93     24.48 o 
  -3 -16   3       12.90        3.03     26.23 o 
  -2 -16   3      250.00      254.60     49.99 o 
  -1 -16   3      147.35      151.43     38.37 o 
   0 -16   3      741.86      825.03     74.53 o 
  -6 -15   3      144.72      111.60     42.09 o 
  -5 -15   3       25.90       42.37     31.39 o 
  -4 -15   3      245.49      211.49     60.63 o 
  -3 -15   3       40.99       14.48     27.63 o 
  -2 -15   3       35.86       47.10     23.53 o 
  -1 -15   3      549.97      603.44     70.57 o 
   0 -15   3      275.40      350.59     44.29 o 
   1 -15   3      282.68      192.77     62.60 o 
   2 -15   3       38.78       40.38     21.12 o 
   3 -15   3      136.55      140.48     41.77 o 
  -8 -14   3        2.29       43.58     18.93 o 
  -7 -14   3       30.71       29.69     18.01 o 
  -6 -14   3      603.43      679.27     97.96 o 
  -5 -14   3      781.58      848.15     75.41 o 
  -4 -14   3      145.02      173.05     43.76 o 
  -3 -14   3      558.79      567.46     79.08 o 
  -2 -14   3      102.34      104.86     22.39 o 
  -1 -14   3       44.28       31.16     14.89 o 
   0 -14   3       90.96       34.82     77.51 o 
   1 -14   3        2.65       31.39     13.46 o 
   2 -14   3       93.42      101.94     28.59 o 
   3 -14   3        5.93       43.34     21.76 o 
   4 -14   3      211.31      218.65     61.63 o 
   5 -14   3      141.07       72.80     27.93 o 
  -9 -13   3        0.52       38.71     28.68 o 
  -8 -13   3        1.44       -7.50     22.68 o 
  -7 -13   3       91.89       70.11     18.07 o 
  -6 -13   3      904.68      975.54     65.03 o 
  -5 -13   3      806.01      853.50     67.27 o 
  -4 -13   3      656.02      635.35     58.84 o 
  -3 -13   3      415.33      388.79     72.85 o 
  -2 -13   3      175.28      148.42     33.53 o 
  -1 -13   3        6.08       42.94     18.99 o 
   0 -13   3        0.08       45.89     23.24 o 
   1 -13   3      245.35      282.70     42.43 o 
   2 -13   3      263.49      320.64     61.70 o 
   3 -13   3      187.98      153.07     56.01 o 
   4 -13   3       50.50       40.18     16.06 o 
   5 -13   3       13.19       23.40     15.45 o 
   6 -13   3      111.33       89.07     30.48 o 
   7 -13   3       14.01       -1.11     53.49 o 
 -10 -12   3       18.79       -0.76     27.13 o 
  -9 -12   3      133.02      141.51     31.82 o 
  -8 -12   3        1.72       31.38     31.20 o 
  -7 -12   3      294.99      261.21     43.28 o 
  -6 -12   3      382.26      342.13     98.76 o 
  -5 -12   3      217.90      222.53     56.24 o 
  -4 -12   3       83.55       49.91     53.61 o 
  -3 -12   3      495.04      489.87     51.29 o 
  -2 -12   3       26.13       27.78     39.05 o 
  -1 -12   3      459.40      418.99     48.07 o 
   0 -12   3       14.54       31.35     17.96 o 
   1 -12   3      463.53      456.96     44.68 o 
   2 -12   3      219.84      274.76     40.90 o 
   3 -12   3      897.57      905.45     60.42 o 
   4 -12   3      516.34      489.22     47.76 o 
   5 -12   3      114.76      141.02     32.65 o 
   6 -12   3      310.11      286.92     43.06 o 
   7 -12   3        8.16      -22.41     23.82 o 
   8 -12   3       92.21       94.10     32.42 o 
 -11 -11   3      330.74      304.51     53.64 o 
 -10 -11   3      554.90      631.07     65.54 o 
  -9 -11   3      464.59      458.99     36.20 o 
  -8 -11   3      576.14      646.82     91.19 o 
  -7 -11   3      129.45      145.88     29.42 o 
  -6 -11   3      960.16      972.69     61.59 o 
  -5 -11   3      140.51      161.31     31.28 o 
  -4 -11   3       75.78       86.66    112.93 o 
  -3 -11   3      881.86      851.44     57.87 o 
  -2 -11   3       75.15      100.97     26.18 o 
  -1 -11   3      147.19      162.33     42.14 o 
   0 -11   3       27.80       42.14     20.07 o 
   1 -11   3     1039.41     1101.26     93.48 o 
   2 -11   3       16.44       38.15     34.59 o 
   3 -11   3      133.65       84.88     30.13 o 
   4 -11   3      270.83      251.10     35.64 o 
   5 -11   3      627.15      712.61    109.62 o 
   6 -11   3      302.91      348.64     43.37 o 
   7 -11   3        3.12       21.84     18.42 o 
   8 -11   3       65.32       41.51     23.31 o 
   9 -11   3       67.14       73.90     21.57 o 
 -11 -10   3      226.30      255.87     43.96 o 
 -10 -10   3      248.48      337.37     32.06 o 
  -9 -10   3      487.53      461.86     53.37 o 
  -8 -10   3      812.06      715.69     70.91 o 
  -7 -10   3     1041.07      977.25     53.56 o 
  -6 -10   3      124.25      105.03     27.03 o 
  -5 -10   3      215.27      220.96     26.70 o 
  -4 -10   3      926.51      927.21     47.76 o 
  -3 -10   3      377.60      421.34     31.44 o 
  -2 -10   3      457.11      482.39     33.48 o 
  -1 -10   3      561.34      497.76     31.88 o 
   0 -10   3     2291.40     2297.88     61.56 o 
   1 -10   3      586.61      626.18     38.14 o 
   2 -10   3       24.90       17.23     13.27 o 
   3 -10   3     1268.77     1246.64     52.99 o 
   4 -10   3       96.43       90.55     31.00 o 
   5 -10   3      219.59      232.26     39.65 o 
   6 -10   3        0.14       34.01     15.78 o 
   7 -10   3       88.75       45.63     45.08 o 
   8 -10   3       67.53       71.07     24.63 o 
   9 -10   3       13.27       41.61     12.37 o 
  10 -10   3        2.80       16.01     14.07 o 
 -12  -9   3      344.73      481.09     70.94 o 
 -11  -9   3        8.13       -0.02     38.25 o 
 -10  -9   3       95.12       73.43     27.19 o 
  -9  -9   3        0.29       -7.74     13.32 o 
  -8  -9   3      213.95      208.86     33.91 o 
  -7  -9   3       82.65       83.76     23.57 o 
  -6  -9   3       60.24       46.04     15.50 o 
  -5  -9   3      136.93      169.03     21.66 o 
  -4  -9   3       58.41       69.56     18.58 o 
  -3  -9   3      212.61      171.02     20.50 o 
  -2  -9   3        7.86       26.51     11.04 o 
  -1  -9   3     1938.42     1928.67     51.93 o 
   0  -9   3     2906.51     3068.13     59.29 o 
   1  -9   3      415.36      447.48     26.79 o 
   2  -9   3       74.11      111.39     15.06 o 
   3  -9   3       19.59       26.95     10.14 o 
   4  -9   3      124.03      130.64     19.19 o 
   5  -9   3        8.05       38.42      9.63 o 
   6  -9   3      541.88      462.80     33.75 o 
   7  -9   3       70.98       76.22     16.54 o 
   8  -9   3     1163.83     1218.72     62.55 o 
   9  -9   3       55.24       31.60     12.66 o 
  10  -9   3       40.76       46.53     20.47 o 
  11  -9   3      138.74       71.54     16.31 o 
 -12  -8   3      519.91      410.57     69.72 o 
 -11  -8   3       98.19       89.37     24.34 o 
 -10  -8   3        2.14        5.76     15.53 o 
  -9  -8   3      192.17      216.83     27.08 o 
  -8  -8   3       34.59       20.00     16.82 o 
  -7  -8   3        1.63       16.44     10.88 o 
  -6  -8   3     3283.41     3365.82     79.76 o 
  -5  -8   3       69.76       43.51     11.87 o 
  -4  -8   3     1507.01     1495.03     43.87 o 
  -3  -8   3       74.58       66.24     12.51 o 
  -2  -8   3      222.28      228.98     19.11 o 
  -1  -8   3      359.53      322.56     26.96 o 
   0  -8   3       25.06       29.33     21.95 o 
   1  -8   3      101.16      119.59     16.23 o 
   2  -8   3       95.86      105.69     15.06 o 
   3  -8   3        0.54       30.48     10.93 o 
   4  -8   3       18.64       47.11     13.70 o 
   5  -8   3       83.98       67.21     11.87 o 
   6  -8   3       49.67       31.22     13.54 o 
   7  -8   3     3541.04     3774.36    103.70 o 
   8  -8   3      384.10      396.88     25.93 o 
   9  -8   3      384.55      384.37     38.86 o 
  10  -8   3       35.16       25.51     10.91 o 
  11  -8   3      322.01      350.04     39.67 o 
  12  -8   3        5.09       -6.12     34.03 o 
 -12  -7   3      132.56      101.34     35.55 o 
 -11  -7   3      161.76      184.94     27.65 o 
 -10  -7   3       34.97       35.05     12.55 o 
  -9  -7   3      803.51      775.34     33.82 o 
  -8  -7   3      442.65      464.43     39.11 o 
  -7  -7   3      206.24      200.51     25.96 o 
  -6  -7   3     1129.56     1112.86     37.52 o 
  -5  -7   3     2652.26     2558.69     53.27 o 
  -4  -7   3      127.94      152.27     22.77 o 
  -3  -7   3      484.89      453.44     40.13 o 
  -2  -7   3      153.85      154.43     15.99 o 
  -1  -7   3       48.79       36.38     14.79 o 
   0  -7   3      166.92      183.16     17.81 o 
   1  -7   3      717.93      778.95     33.70 o 
   2  -7   3      338.28      324.45     23.62 o 
   3  -7   3      305.56      324.42     22.41 o 
   4  -7   3     1054.23     1236.52     35.38 o 
   5  -7   3      643.40      601.50     27.71 o 
   6  -7   3     3115.72     3285.09     72.54 o 
   7  -7   3      114.12      121.46     16.63 o 
   8  -7   3     1721.77     1951.67     74.30 o 
   9  -7   3       36.09       -4.16     11.44 o 
  10  -7   3      350.56      379.28     39.83 o 
  11  -7   3      245.51      160.56     30.83 o 
  12  -7   3      102.29       79.91     23.10 o 
 -12  -6   3        2.21       31.13     23.31 o 
 -11  -6   3       31.75       15.20      9.03 o 
 -10  -6   3      454.94      481.82     29.78 o 
  -9  -6   3      156.38      187.52     25.51 o 
  -8  -6   3      312.79      297.41     33.69 o 
  -7  -6   3       13.99       12.53     10.60 o 
  -6  -6   3      995.04      991.37     34.86 o 
  -5  -6   3     5521.78     5520.80     67.50 o 
  -4  -6   3     1658.65     1576.32     45.88 o 
  -3  -6   3        8.58       25.34     10.31 o 
  -2  -6   3     1729.22     2017.71     43.59 o 
  -1  -6   3       52.79       61.55     10.94 o 
   0  -6   3      360.72      409.82     21.92 o 
   1  -6   3     3501.37     3275.86     60.07 o 
   2  -6   3     2339.61     2450.07     58.87 o 
   3  -6   3      147.65      109.93     14.68 o 
   4  -6   3       95.56       97.64     15.23 o 
   5  -6   3     1861.43     1825.80     46.49 o 
   6  -6   3       23.70       22.95     11.38 o 
   7  -6   3     2753.04     2730.89     62.98 o 
   8  -6   3       16.61       21.85     10.62 o 
   9  -6   3       28.05       44.56     10.87 o 
  10  -6   3       61.54       53.46     11.37 o 
  11  -6   3      428.34      426.66     47.46 o 
  12  -6   3       22.17       28.67      9.81 o 
  13  -6   3      124.58      189.39     56.69 o 
 -13  -5   3       40.86       35.38     22.93 o 
 -12  -5   3      452.91      430.56     64.23 o 
 -11  -5   3      103.30      149.93     38.25 o 
 -10  -5   3      936.82      937.57     35.66 o 
  -9  -5   3      223.71      194.30     38.87 o 
  -8  -5   3      212.62      169.73     18.95 o 
  -7  -5   3       34.10       58.11     11.88 o 
  -6  -5   3       22.13       -0.35      8.75 o 
  -5  -5   3      456.65      408.49     21.05 o 
  -4  -5   3        1.73       31.33     12.19 o 
  -3  -5   3     2273.62     2593.73     50.64 o 
  -2  -5   3      380.17      388.24     20.06 o 
  -1  -5   3       85.75       62.13     10.28 o 
   0  -5   3        4.12       21.69     13.00 o 
   1  -5   3      232.45      225.18     16.44 o 
   2  -5   3     4692.12     4561.55     88.85 o 
   3  -5   3      104.27       84.42     11.63 o 
   4  -5   3     3057.51     2913.96     54.70 o 
   5  -5   3     1416.98     1478.39     40.09 o 
   6  -5   3     1266.41     1158.09     33.00 o 
   7  -5   3       33.65       56.72     22.22 o 
   8  -5   3      354.51      327.44     23.91 o 
   9  -5   3      986.54      979.46     35.57 o 
  10  -5   3       38.28       47.27     11.52 o 
  11  -5   3      155.21      145.98     19.92 o 
  12  -5   3       80.96       97.50     43.75 o 
  13  -5   3      162.40      282.18     82.42 o 
 -13  -4   3       93.30      153.25     62.39 o 
 -12  -4   3       82.43       53.47     55.61 o 
 -11  -4   3     2090.69     2400.97   1737.79 o 
 -10  -4   3      988.21     1055.21     86.15 o 
  -9  -4   3      312.75      315.76     22.59 o 
  -8  -4   3      203.16      159.23     17.36 o 
  -7  -4   3       22.46       25.21      9.61 o 
  -6  -4   3       29.16       27.97      5.88 o 
  -5  -4   3       25.91       31.49      8.71 o 
  -4  -4   3     9018.96     9412.76    101.90 o 
  -3  -4   3     1275.54     1165.31     28.12 o 
  -2  -4   3      311.41      298.84     18.44 o 
  -1  -4   3      231.95      184.32     16.39 o 
   0  -4   3       69.32       94.09     12.35 o 
   1  -4   3     4754.08     4495.32     51.61 o 
   2  -4   3     1137.35     1137.55     25.50 o 
   3  -4   3     1934.33     2127.90     47.67 o 
   4  -4   3      139.34      184.98     15.07 o 
   5  -4   3     4867.66     4878.40    116.57 o 
   6  -4   3       11.32       41.94      8.51 o 
   7  -4   3      357.97      364.65     18.44 o 
   8  -4   3     2367.55     2348.23     55.78 o 
   9  -4   3       14.81       27.16     12.76 o 
  10  -4   3      761.96      741.62     53.33 o 
  11  -4   3      184.39      238.49     35.31 o 
  12  -4   3      306.42      331.42     29.03 o 
  13  -4   3      278.92      351.11     56.34 o 
  14  -4   3       14.96      -14.80     36.25 o 
 -13  -3   3        3.47       29.05     34.07 o 
 -12  -3   3      120.61       59.80     34.27 o 
 -11  -3   3       38.04       71.77     27.08 o 
 -10  -3   3      228.58      315.25     60.14 o 
  -9  -3   3      412.31      394.72     48.61 o 
  -8  -3   3      238.19      280.87     24.49 o 
  -7  -3   3      431.57      420.47     18.42 o 
  -6  -3   3       30.37       30.01      8.78 o 
  -5  -3   3     3080.15     3365.49     50.69 o 
  -4  -3   3      537.38      650.00     25.51 o 
  -3  -3   3     7157.94     7340.90     77.85 o 
  -2  -3   3      301.53      234.98     18.56 o 
  -1  -3   3       40.60       13.62     10.60 o 
   0  -3   3      115.24       98.66     14.14 o 
   1  -3   3     1015.17      952.23     34.17 o 
   2  -3   3     2002.85     2156.19     41.59 o 
   3  -3   3     2686.18     2591.32     48.03 o 
   4  -3   3       44.49       25.98     14.44 o 
   5  -3   3       29.99       58.94      9.92 o 
   6  -3   3      147.54      133.12     37.91 o 
   7  -3   3      389.90      415.85     20.68 o 
   8  -3   3      331.73      321.85     18.48 o 
   9  -3   3      312.81      322.62     22.32 o 
  10  -3   3      264.83      227.42     23.24 o 
  11  -3   3     2328.94     2354.71     73.44 o 
  12  -3   3        4.44       19.15      9.10 o 
  13  -3   3      789.48      896.01     82.52 o 
  14  -3   3       92.46      118.18     45.93 o 
 -13  -2   3       31.24       83.94     37.70 o 
 -12  -2   3        6.20       36.31     22.07 o 
 -11  -2   3      327.31      359.10     62.67 o 
 -10  -2   3      284.70      229.17     52.42 o 
  -9  -2   3      451.63      330.50     56.44 o 
  -8  -2   3      435.40      455.21     31.72 o 
  -7  -2   3        1.03       14.63     14.65 o 
  -6  -2   3     1489.90     1607.76     26.66 o 
  -5  -2   3      152.24      188.51     11.65 o 
  -4  -2   3     2631.20     2652.31     35.87 o 
  -3  -2   3       44.24       25.36      7.92 o 
  -2  -2   3     1434.29     1328.83     28.25 o 
  -1  -2   3     2758.74     2432.79     44.60 o 
   0  -2   3     4382.32     4593.29     90.20 o 
   1  -2   3     4789.52     4740.34     48.85 o 
   2  -2   3     4383.78     4493.48     47.03 o 
   3  -2   3     2887.69     2867.10     54.74 o 
   4  -2   3     9194.65     9439.00     66.08 o 
   5  -2   3     1752.38     1659.56     26.87 o 
   6  -2   3        8.67       49.25     15.54 o 
   7  -2   3     2395.00     2419.89     67.94 o 
   8  -2   3      867.79      914.38     26.30 o 
   9  -2   3       30.22       34.66     10.47 o 
  10  -2   3      202.69      188.37     18.26 o 
  11  -2   3      530.15      565.31     30.36 o 
  12  -2   3     1283.27     1305.77     40.08 o 
  13  -2   3        2.51       38.22     37.49 o 
  14  -2   3      248.54      320.30     61.04 o 
  15  -2   3       42.28       66.34     35.21 o 
 -13  -1   3       54.20       37.59     17.05 o 
 -12  -1   3       30.15       25.73     27.39 o 
 -11  -1   3       62.89       47.76     28.39 o 
 -10  -1   3       87.94       57.25     28.33 o 
  -9  -1   3     1511.43     1525.34     67.55 o 
  -8  -1   3      416.24      411.04     50.63 o 
  -7  -1   3     3230.84     3305.63     99.04 o 
  -6  -1   3      103.49      113.30      9.26 o 
  -5  -1   3      228.05      179.15     10.08 o 
  -4  -1   3      529.64      587.36     14.72 o 
  -3  -1   3     2513.08     2458.22     31.72 o 
  -2  -1   3       69.11       83.01      9.55 o 
  -1  -1   3     2334.37     2304.71     40.45 o 
   0  -1   3     1317.58     1357.01     30.70 o 
   1  -1   3     2022.29     2009.60     35.70 o 
   2  -1   3     3545.73     3756.90     57.35 o 
   3  -1   3      212.90      268.45     26.86 o 
   4  -1   3     1083.84     1046.97     29.17 o 
   5  -1   3     2504.56     2379.74     33.87 o 
   6  -1   3      551.36      451.26     17.26 o 
   7  -1   3     3873.47     3744.94     91.09 o 
   8  -1   3     2171.99     2156.30     49.53 o 
   9  -1   3      640.81      649.75     30.18 o 
  10  -1   3      435.54      445.83     23.51 o 
  11  -1   3       50.39       40.08     16.18 o 
  12  -1   3      114.35       78.18     16.50 o 
  13  -1   3       25.53       37.35     30.44 o 
  14  -1   3      269.78      317.22     68.10 o 
  15  -1   3       17.29       55.03     26.49 o 
 -12   0   3       81.05       59.76     27.70 o 
 -11   0   3        0.76       64.12     37.77 o 
 -10   0   3      997.73      971.14     52.62 o 
  -9   0   3        6.22        2.21      9.55 o 
  -8   0   3     2009.37     2217.13     80.21 o 
  -7   0   3       54.91       51.42     15.84 o 
  -6   0   3      664.89      631.54     17.69 o 
  -5   0   3      579.87      529.49     17.23 o 
  -4   0   3       26.91       47.76      7.63 o 
  -3   0   3      288.83      228.29     13.82 o 
  -2   0   3       93.71       88.19     11.91 o 
  -1   0   3     6245.35     6256.27     81.55 o 
   0   0   3     1933.29     2098.90     34.84 o 
   1   0   3    16901.27    17195.59     65.15 o 
   2   0   3    11280.71    11065.87     86.81 o 
   3   0   3     4227.83     4209.28     45.42 o 
   4   0   3     2272.50     2308.22     42.69 o 
   5   0   3     3097.11     2968.36     56.44 o 
   6   0   3     2554.05     2306.58     46.88 o 
   7   0   3     7975.83     7946.79     94.67 o 
   8   0   3     1067.19      977.24     23.99 o 
   9   0   3      307.93      306.94     14.61 o 
  10   0   3      461.25      481.13     24.07 o 
  11   0   3       29.01       17.76      7.74 o 
  12   0   3      498.12      544.72    341.71 o 
  13   0   3      999.33     1171.14    113.68 o 
  14   0   3      473.21      534.28     83.04 o 
  15   0   3      160.09      111.33     43.65 o 
 -12   1   3        0.67        9.44     13.35 o 
 -11   1   3       19.03        9.93     16.74 o 
 -10   1   3      246.13      258.81     59.80 o 
  -9   1   3     1914.47     2206.88    105.57 o 
  -8   1   3       86.20       84.27     16.44 o 
  -7   1   3      349.47      410.69     31.78 o 
  -6   1   3      311.82      342.99     14.98 o 
  -5   1   3     1947.61     1828.98     46.68 o 
  -4   1   3     1572.41     1675.10     33.85 o 
  -3   1   3      234.31      211.14     12.01 o 
  -2   1   3     8450.39     8498.25     66.65 o 
  -1   1   3      200.92      209.50     14.79 o 
   0   1   3      400.60      487.31     59.64 o 
   1   1   3     9222.93     9426.17     53.78 o 
   2   1   3     3201.06     3072.93     38.57 o 
   3   1   3        5.48       43.45      9.91 o 
   4   1   3     3550.89     3598.37     45.42 o 
   5   1   3       73.29       74.26     11.12 o 
   6   1   3     3072.08     2862.79     39.33 o 
   7   1   3      212.48      187.65     12.84 o 
   8   1   3     1109.38     1065.33     25.96 o 
   9   1   3      136.10      162.48     11.37 o 
  10   1   3      146.35      145.14     13.06 o 
  11   1   3        9.43        1.22      4.60 o 
  12   1   3      192.81      294.60     66.54 o 
  13   1   3       55.98      104.59     34.62 o 
  14   1   3     1172.38     1241.42    111.05 o 
  15   1   3      179.31      105.52     58.45 o 
 -12   2   3      134.41      166.25     52.92 o 
 -11   2   3      141.07      193.61     35.52 o 
 -10   2   3      335.80      310.15     52.29 o 
  -9   2   3       32.82       47.74     25.77 o 
  -8   2   3      126.35       53.07     20.11 o 
  -7   2   3      925.22      917.94     30.10 o 
  -6   2   3      344.90      341.99     17.26 o 
  -5   2   3      351.90      341.41     17.54 o 
  -4   2   3      145.07      161.08     11.27 o 
  -3   2   3      352.83      317.04     16.70 o 
  -2   2   3     1063.73     1050.54     26.89 o 
  -1   2   3      201.55      176.46     12.62 o 
   0   2   3      433.84      440.15     15.37 o 
   1   2   3    29925.16    29773.57    207.64 o 
   2   2   3     1703.20     1711.90     31.10 o 
   3   2   3      372.11      413.62     19.75 o 
   4   2   3      249.80      283.95     20.85 o 
   5   2   3     1208.47     1218.56     28.28 o 
   6   2   3      485.72      471.70     17.25 o 
   7   2   3     1052.50     1129.23     23.29 o 
   8   2   3     2704.16     2747.69     48.84 o 
   9   2   3     1483.85     1443.65     47.99 o 
  10   2   3      250.13      269.51     35.51 o 
  11   2   3       46.52       50.19      9.32 o 
  12   2   3      215.05      185.10     36.56 o 
  13   2   3       22.59       50.74     23.14 o 
  14   2   3      945.00      956.64     87.16 o 
  15   2   3       12.10       66.09     26.22 o 
 -12   3   3       47.49       49.11     21.41 o 
 -11   3   3      458.65      454.59     59.28 o 
 -10   3   3       67.69       75.53     20.46 o 
  -9   3   3        0.79       -5.89     20.70 o 
  -8   3   3      525.81      487.29     20.67 o 
  -7   3   3        6.34        4.54      5.53 o 
  -6   3   3      666.82      645.47     22.21 o 
  -5   3   3      499.46      549.90     17.49 o 
  -4   3   3      520.85      445.23     15.30 o 
  -3   3   3      494.82      459.69     13.49 o 
  -2   3   3     2753.01     2718.30     33.09 o 
  -1   3   3       70.61       74.38     10.28 o 
   0   3   3      796.87      733.82     19.09 o 
   1   3   3     1375.57     1342.64     32.32 o 
   2   3   3    33279.53    32396.35    187.21 o 
   3   3   3     1448.57     1455.10     30.92 o 
   4   3   3      312.59      324.19     17.34 o 
   5   3   3       32.33       13.33     13.49 o 
   6   3   3     1905.10     1950.22     29.51 o 
   7   3   3       78.41      135.96     18.53 o 
   8   3   3      944.31      794.90     22.95 o 
   9   3   3     5961.10     6310.44     77.82 o 
  10   3   3     3163.35     3113.58     76.87 o 
  11   3   3      272.22      293.44     22.19 o 
  12   3   3      233.42      243.90     21.79 o 
  13   3   3     2065.94     1904.74    125.62 o 
  15   3   3      572.86      615.59     96.04 o 
 -11   4   3       69.35       30.75     18.99 o 
 -10   4   3        2.86       32.25     15.44 o 
  -9   4   3      126.00       96.39     57.26 o 
  -8   4   3       35.39       25.92      6.95 o 
  -7   4   3     1199.18     1259.97     29.89 o 
  -6   4   3        7.26       23.04      6.90 o 
  -5   4   3     2688.98     2962.73     51.80 o 
  -4   4   3     2031.86     2083.63     46.20 o 
  -3   4   3     4870.49     4753.70     65.23 o 
  -2   4   3     1134.33     1116.34     20.37 o 
  -1   4   3     4472.64     4389.57     68.92 o 
   0   4   3      128.90      151.26     11.16 o 
   1   4   3       46.53       10.99     13.31 o 
   2   4   3      243.88      235.95     16.33 o 
   3   4   3     6665.75     6741.22     50.88 o 
   4   4   3     8212.26     7904.30     64.93 o 
   5   4   3        1.06        0.42     11.51 o 
   6   4   3       45.22       54.01     10.58 o 
   7   4   3     1364.59     1521.19     31.75 o 
   8   4   3     1436.52     1410.16     32.49 o 
   9   4   3      351.89      312.87     22.36 o 
  10   4   3      634.66      644.44     24.74 o 
  11   4   3       17.96       21.10      8.71 o 
  12   4   3     1381.87     1410.72     49.13 o 
  13   4   3      242.21      261.16     33.13 o 
  14   4   3        2.99       43.61     33.55 o 
  15   4   3      209.13      163.76    193.51 o 
  16   4   3      143.98       50.74     29.92 o 
 -11   5   3      146.06      126.00     32.27 o 
 -10   5   3        9.06       57.07     27.12 o 
  -9   5   3      270.30      242.36     18.32 o 
  -8   5   3       45.79       65.91     11.37 o 
  -7   5   3        6.60       34.33      8.87 o 
  -6   5   3      236.97      231.96     20.78 o 
  -5   5   3        2.45       24.84      8.00 o 
  -4   5   3     2830.95     3136.13     40.75 o 
  -3   5   3      602.32      540.13     21.63 o 
  -2   5   3     4198.58     4231.74     53.41 o 
  -1   5   3      412.01      418.00     16.08 o 
   0   5   3     4242.60     4290.58     47.75 o 
   1   5   3     1080.97     1148.63     24.34 o 
   2   5   3       94.62       68.41     11.92 o 
   3   5   3      550.79      461.89     24.27 o 
   4   5   3     4224.00     4242.02     55.53 o 
   5   5   3     1962.43     1830.46     46.82 o 
   6   5   3     1188.30     1283.24     28.17 o 
   7   5   3     4049.20     4095.41     58.24 o 
   8   5   3      374.30      399.15     22.13 o 
   9   5   3     1095.53     1121.42     33.66 o 
  10   5   3      875.60      807.10     33.95 o 
  11   5   3      469.04      484.75     28.46 o 
  12   5   3      121.15      109.43     20.51 o 
  13   5   3      331.25      304.92     26.47 o 
  14   5   3       16.55       61.39     27.15 o 
  15   5   3       27.81       28.74     26.49 o 
 -11   6   3       38.64        9.20     18.64 o 
 -10   6   3        1.53       -7.40     24.94 o 
  -9   6   3     1076.58     1113.49     39.82 o 
  -8   6   3     1892.75     2057.05     55.05 o 
  -7   6   3       25.78       21.90      7.25 o 
  -6   6   3        2.12        4.86     11.12 o 
  -5   6   3      350.70      375.70     21.96 o 
  -4   6   3      158.79      174.21     19.76 o 
  -3   6   3      634.09      630.94     22.54 o 
  -2   6   3     1637.45     1772.05     42.80 o 
  -1   6   3      642.84      696.68     27.47 o 
   0   6   3        0.28       14.73     12.76 o 
   1   6   3     1310.80     1280.58     31.74 o 
   2   6   3        2.02       -0.45     10.91 o 
   3   6   3      687.63      617.93     24.24 o 
   4   6   3    12768.17    13350.34    131.35 o 
   5   6   3        5.20       14.76      9.78 o 
   6   6   3      444.86      405.54     18.54 o 
   7   6   3     2369.94     2323.97     62.40 o 
   8   6   3     1978.63     1923.62     41.17 o 
   9   6   3       74.29       65.21     13.39 o 
  10   6   3      251.95      234.05     25.03 o 
  11   6   3     2068.86     2127.16     51.05 o 
  12   6   3      556.13      628.38     27.08 o 
  13   6   3      117.22      118.26     18.96 o 
  14   6   3        1.26        1.22     16.23 o 
  15   6   3      264.16      409.53     68.38 o 
 -10   7   3        1.30       16.53     21.30 o 
  -9   7   3      330.22      364.35     39.05 o 
  -8   7   3      883.48      904.02     37.02 o 
  -7   7   3      624.43      625.69     31.90 o 
  -6   7   3       10.54       30.13      8.45 o 
  -5   7   3       16.81       14.81      8.04 o 
  -4   7   3     1021.56     1116.19     30.89 o 
  -3   7   3      974.13     1004.95     28.29 o 
  -2   7   3      159.15      174.40     14.27 o 
  -1   7   3     1505.40     1474.75     34.90 o 
   0   7   3      103.70      108.00     13.36 o 
   1   7   3      582.30      553.40     21.82 o 
   2   7   3       80.18      122.29     18.01 o 
   3   7   3      667.63      592.95     24.47 o 
   4   7   3       10.48       15.58      6.94 o 
   5   7   3     3690.22     3606.73     91.62 o 
   6   7   3       20.99        7.93     16.88 o 
   7   7   3      227.28      214.80     22.02 o 
   8   7   3      616.84      647.44     33.09 o 
   9   7   3      619.40      644.26     28.55 o 
  10   7   3     2211.39     2217.78     57.55 o 
  11   7   3      919.01      865.39     36.80 o 
  12   7   3     1106.65     1126.42     56.51 o 
  13   7   3       45.83       28.79     10.76 o 
  14   7   3      490.84      644.02     38.80 o 
  15   7   3      273.16      401.95     75.36 o 
  -9   8   3       95.36       60.04     25.71 o 
  -8   8   3      212.55      185.82     30.74 o 
  -7   8   3        4.76       16.27      6.79 o 
  -6   8   3      258.42      207.19     15.84 o 
  -5   8   3      208.12      203.49     21.89 o 
  -4   8   3        9.74       27.70      9.01 o 
  -3   8   3       12.97       21.61     10.08 o 
  -2   8   3     1813.77     1929.36     47.89 o 
  -1   8   3     1818.41     1839.67     39.83 o 
   0   8   3     2425.82     2602.18     62.26 o 
   1   8   3     1432.03     1367.37     35.60 o 
   2   8   3     1100.64     1009.04     30.64 o 
   3   8   3      493.43      424.22     29.76 o 
   4   8   3     2293.67     2384.89     48.04 o 
   5   8   3      563.72      540.62     27.62 o 
   6   8   3      289.94      315.86     69.09 o 
   7   8   3       43.22       48.24     15.90 o 
   8   8   3     1225.27     1247.86     42.14 o 
   9   8   3     3704.98     3685.98     80.20 o 
  10   8   3      106.10      138.38     22.52 o 
  11   8   3      431.82      400.32     30.36 o 
  12   8   3        5.95       33.52     10.21 o 
  13   8   3        2.87       -8.57     19.62 o 
  14   8   3      701.80      768.13     54.83 o 
  15   8   3      328.63      339.98     71.56 o 
  -9   9   3        6.05       55.82     25.07 o 
  -8   9   3       10.01       51.64     14.64 o 
  -7   9   3       46.67       32.54     11.62 o 
  -6   9   3       18.96       15.27      9.98 o 
  -5   9   3       50.49       30.52     10.24 o 
  -4   9   3      173.46      159.34     19.15 o 
  -3   9   3       23.64       23.03     15.28 o 
  -2   9   3       14.72        8.72     11.29 o 
  -1   9   3       51.30       47.87     11.41 o 
   0   9   3      562.13      578.45     32.06 o 
   1   9   3      275.10      256.13     22.47 o 
   2   9   3      789.52      743.91     27.47 o 
   3   9   3     2351.15     2307.57     44.96 o 
   4   9   3      182.99      177.94     22.72 o 
   5   9   3      375.90      368.40     26.09 o 
   6   9   3     1841.14     1949.05     51.95 o 
   7   9   3      487.96      550.32     30.36 o 
   8   9   3     2956.06     2869.48     67.35 o 
   9   9   3     1861.65     1915.62     55.09 o 
  10   9   3      956.85      947.56     43.45 o 
  11   9   3        3.44       12.00     17.98 o 
  12   9   3       17.75       19.46      9.02 o 
  13   9   3       53.45       30.66     17.73 o 
  14   9   3      173.99      203.79     42.40 o 
  15   9   3       43.06       16.60     28.60 o 
  -8  10   3       26.79       26.21     11.90 o 
  -7  10   3      502.56      474.29     42.07 o 
  -6  10   3      613.36      549.99     33.58 o 
  -5  10   3      301.95      321.32     28.69 o 
  -4  10   3      149.85      161.27     16.62 o 
  -3  10   3      523.17      497.69     29.09 o 
  -2  10   3      634.20      642.12     35.52 o 
  -1  10   3       18.53       16.52      9.67 o 
   0  10   3     1053.16     1048.67     34.31 o 
   1  10   3      400.32      390.77     26.47 o 
   2  10   3      876.14      913.97     36.11 o 
   3  10   3       15.89       45.98     11.38 o 
   4  10   3      321.18      360.47     27.87 o 
   5  10   3       59.91       58.51     13.96 o 
   6  10   3        6.64       48.70     14.31 o 
   7  10   3     2702.27     2689.59     66.65 o 
   8  10   3     3024.81     3141.12     77.49 o 
   9  10   3      621.64      698.63     43.18 o 
  10  10   3     1448.30     1563.15     66.70 o 
  11  10   3      158.94      182.30     26.65 o 
  12  10   3       14.93       14.67     18.21 o 
  13  10   3      311.65      343.10     86.15 o 
  14  10   3       28.49      -35.59     38.56 o 
  -7  11   3       92.22       72.17     17.80 o 
  -6  11   3      295.11      362.13     73.91 o 
  -5  11   3      115.25      112.10     19.78 o 
  -4  11   3      832.43      844.26     64.15 o 
  -3  11   3      335.80      298.78     23.92 o 
  -2  11   3     1344.51     1384.59     61.52 o 
  -1  11   3      132.41      120.42     19.39 o 
   0  11   3       74.27       64.44     14.63 o 
   1  11   3        1.41       29.07     12.03 o 
   2  11   3       19.58       21.18     11.40 o 
   3  11   3      763.64      770.76     38.30 o 
   4  11   3      640.03      610.35     36.86 o 
   5  11   3      508.14      497.85     29.93 o 
   6  11   3     1440.23     1495.03     51.24 o 
   7  11   3       11.04       49.74     12.23 o 
   8  11   3      141.48      134.43     28.77 o 
   9  11   3        5.67       20.93     19.78 o 
  10  11   3        2.78       36.07     20.47 o 
  11  11   3      258.54      291.88     32.13 o 
  12  11   3        1.48       26.49     16.45 o 
  13  11   3      177.50      212.52     50.93 o 
  14  11   3       41.75       29.43     32.48 o 
  -6  12   3        2.14       35.37     16.08 o 
  -5  12   3        9.50        9.13     15.04 o 
  -4  12   3       51.04       55.37     30.54 o 
  -3  12   3      509.26      570.73     37.90 o 
  -2  12   3        0.74       15.40     12.92 o 
  -1  12   3       18.52       13.83     26.99 o 
   0  12   3      294.92      297.90     29.59 o 
   1  12   3      261.53      262.72     37.95 o 
   2  12   3      765.57      718.62     46.94 o 
   3  12   3      106.25       64.84     13.48 o 
   4  12   3     1912.24     2010.84     67.03 o 
   5  12   3     2222.73     2379.12     79.22 o 
   6  12   3      421.73      366.16     41.19 o 
   7  12   3       52.18       56.10     21.90 o 
   8  12   3       52.90       49.20     19.60 o 
   9  12   3       16.28       28.62     36.82 o 
  10  12   3      140.37       99.27     29.57 o 
  11  12   3      361.12      429.06     83.89 o 
  12  12   3       64.52       35.53     17.49 o 
  13  12   3      109.28       99.92     22.00 o 
  -5  13   3       21.22       39.96     15.66 o 
  -4  13   3        0.19       12.63     11.35 o 
  -3  13   3       41.63       42.24     21.88 o 
  -2  13   3       13.83       20.87     41.21 o 
  -1  13   3        0.45       -2.90     17.10 o 
   0  13   3       58.48       55.48     14.51 o 
   1  13   3      483.02      476.87     33.16 o 
   2  13   3       41.17       54.69     16.33 o 
   3  13   3      823.34      898.80     56.84 o 
   4  13   3      877.62      967.85     83.04 o 
   5  13   3     1274.99     1275.25    113.98 o 
   6  13   3       13.99       52.35     17.58 o 
   7  13   3        5.87       29.64     23.51 o 
   8  13   3       49.37       68.53     31.56 o 
   9  13   3       67.72       31.60     44.48 o 
  10  13   3      100.24       78.92     15.84 o 
  11  13   3       17.57      -19.92     23.93 o 
  12  13   3      344.76      346.57     56.37 o 
  13  13   3       25.36       36.63     18.73 o 
  -4  14   3       31.92       49.44     13.49 o 
  -3  14   3        2.72       17.63     18.59 o 
  -2  14   3      704.75      698.83     59.84 o 
  -1  14   3      172.70      128.55     41.66 o 
   0  14   3      214.72      227.63     60.66 o 
   1  14   3       64.64       24.49     57.33 o 
   2  14   3      164.53      206.24     55.23 o 
   3  14   3      339.99      380.64     49.35 o 
   4  14   3      707.47      775.43    114.39 o 
   5  14   3      310.73      285.79     41.65 o 
   6  14   3      127.07       98.55     23.65 o 
   7  14   3       27.87       51.38     20.29 o 
   8  14   3      103.12      116.43     50.50 o 
   9  14   3       42.52       29.03     22.68 o 
  10  14   3      112.28       95.07     28.08 o 
  11  14   3      856.30      957.03     92.22 o 
  12  14   3        5.85       37.26     14.96 o 
  -2  15   3      208.00      143.50     47.54 o 
  -1  15   3     1169.65     1126.00    147.23 o 
   0  15   3       53.08       68.30     28.40 o 
   1  15   3      504.45      506.28     89.37 o 
   2  15   3       35.26       28.95     23.26 o 
   3  15   3      200.40      138.30     34.23 o 
   4  15   3      118.08       94.87     39.98 o 
   5  15   3       64.79       72.45     22.42 o 
   6  15   3      549.14      630.11    118.77 o 
   7  15   3        0.13       44.55     42.92 o 
   8  15   3       11.40       24.47     21.25 o 
   9  15   3       25.47       34.12     21.30 o 
  10  15   3      193.17      182.18     53.79 o 
  11  15   3       65.98       72.19     26.22 o 
   0  16   3       94.34       66.44     32.23 o 
   1  16   3      194.50      155.00     39.90 o 
   2  16   3       72.92       80.67     31.60 o 
   3  16   3      191.47      113.48     29.40 o 
   4  16   3        1.53       31.61     24.46 o 
   5  16   3      341.07      327.32     48.74 o 
   6  16   3      156.86       91.12     32.10 o 
   7  16   3      379.96      378.53     73.68 o 
   8  16   3       55.04       47.25     35.52 o 
   9  16   3      335.87      425.01     51.36 o 
   3  17   3       21.29       42.45     26.29 o 
   4  17   3        1.71       17.45     18.55 o 
   5  17   3       75.36       22.14     35.80 o 
   6  17   3      392.67      441.67     54.64 o 
  -5 -15   4      265.74      294.64     53.50 o 
  -4 -15   4        8.10       44.48     26.98 o 
  -3 -15   4       26.22       44.73     22.46 o 
  -2 -15   4      225.21      141.18     34.50 o 
  -1 -15   4        0.09       40.70     26.61 o 
   0 -15   4      482.11      581.02     73.14 o 
   1 -15   4       89.89      115.50     40.91 o 
   2 -15   4      359.02      439.78     70.30 o 
   3 -15   4        4.69       20.22     29.38 o 
  -7 -14   4       65.55       64.25     19.35 o 
  -6 -14   4      313.98      312.85     52.95 o 
  -5 -14   4       65.64       86.58     30.49 o 
  -4 -14   4        2.26       15.49     24.59 o 
  -3 -14   4      296.91      380.13     51.35 o 
  -2 -14   4      129.04       92.76     20.35 o 
  -1 -14   4      171.33      116.12     35.77 o 
   0 -14   4       51.32       87.82     29.16 o 
   1 -14   4     1261.69     1430.94    102.19 o 
   2 -14   4      305.55      407.83     50.88 o 
   3 -14   4      193.87      164.08     56.76 o 
   4 -14   4       54.74       64.88     25.72 o 
   5 -14   4       42.12       32.55     21.98 o 
  -8 -13   4        7.75       15.14     45.50 o 
  -7 -13   4      114.21      115.43     46.64 o 
  -6 -13   4      160.51      138.20     33.51 o 
  -5 -13   4      213.99      237.86     79.41 o 
  -4 -13   4     1185.63     1202.95     71.39 o 
  -3 -13   4       54.81       34.86     20.56 o 
  -2 -13   4      202.82      197.51     29.49 o 
  -1 -13   4       38.77       60.41     26.70 o 
   0 -13   4      697.17      619.71     70.70 o 
   1 -13   4        6.95      -31.65     31.65 o 
   2 -13   4      544.97      511.23     53.79 o 
   3 -13   4        0.72       43.76     19.99 o 
   4 -13   4      361.03      322.44     66.25 o 
   5 -13   4      457.85      486.48     53.89 o 
   6 -13   4       20.44       76.55     28.85 o 
   7 -13   4      132.85      107.63     30.51 o 
  -9 -12   4       25.83       42.76     24.01 o 
  -8 -12   4        2.94       26.06     18.38 o 
  -7 -12   4      143.67      102.66     30.66 o 
  -6 -12   4       52.68       53.95     23.18 o 
  -5 -12   4     2001.33     1942.25    195.69 o 
  -4 -12   4      242.51      286.16     48.62 o 
  -3 -12   4      717.58      637.05     88.17 o 
  -2 -12   4      293.72      352.44     67.17 o 
  -1 -12   4      127.90      105.74     34.80 o 
   0 -12   4      182.88      141.04     25.65 o 
   1 -12   4      414.08      428.53     71.09 o 
   2 -12   4      175.93      177.53     57.62 o 
   3 -12   4       15.23        2.81     35.62 o 
   4 -12   4       13.28       34.54     19.30 o 
   5 -12   4      978.20      972.01     70.25 o 
   6 -12   4        1.54       26.79     20.03 o 
   7 -12   4      101.75       88.07     28.59 o 
   8 -12   4       58.16       53.06     17.01 o 
 -10 -11   4       45.52       38.87     14.58 o 
  -9 -11   4        5.88        2.88     24.64 o 
  -8 -11   4      133.41      116.67     28.66 o 
  -7 -11   4       58.62       57.17     25.29 o 
  -6 -11   4      653.44      603.57     54.83 o 
  -5 -11   4       17.58       12.56     42.83 o 
  -4 -11   4     1528.45     1536.43    131.06 o 
  -3 -11   4      698.80      607.31     47.83 o 
  -2 -11   4      822.09      850.84     66.32 o 
  -1 -11   4      483.65      460.79     52.58 o 
   0 -11   4      780.03      862.57     61.38 o 
   1 -11   4        1.47       17.92     39.25 o 
   2 -11   4      156.22      122.85     47.31 o 
   3 -11   4      336.87      344.51     40.11 o 
   4 -11   4       21.01       29.46     35.17 o 
   5 -11   4      191.03      160.84     41.67 o 
   6 -11   4       20.21       32.16     16.91 o 
   7 -11   4      188.89      208.73     57.15 o 
   8 -11   4       40.02       34.56     15.32 o 
   9 -11   4        1.42       45.76     19.99 o 
 -10 -10   4      302.64      325.17     38.99 o 
  -9 -10   4      405.19      408.70     50.39 o 
  -8 -10   4      293.36      203.77     26.67 o 
  -7 -10   4       56.87       74.12     18.46 o 
  -6 -10   4       80.02       70.66     20.93 o 
  -5 -10   4       88.98      130.97     36.49 o 
  -4 -10   4        7.27       39.19     13.33 o 
  -3 -10   4       76.25       64.64     12.87 o 
  -2 -10   4      285.87      262.06     29.21 o 
  -1 -10   4      663.06      616.43     38.50 o 
   0 -10   4      345.73      340.85     22.31 o 
   1 -10   4        0.59       23.64     16.36 o 
   2 -10   4      145.89      102.94     14.89 o 
   3 -10   4       23.96       20.29     27.13 o 
   4 -10   4      708.82      722.41     54.73 o 
   5 -10   4      498.93      432.26     45.22 o 
   6 -10   4     1014.81     1079.63     64.97 o 
   7 -10   4     1068.40     1080.51     82.79 o 
   8 -10   4      364.80      340.67     42.86 o 
   9 -10   4      100.69       82.24     22.48 o 
  10 -10   4        0.40      -21.74     21.74 o 
 -11  -9   4      160.17      214.92     63.12 o 
 -10  -9   4      497.43      459.16     66.47 o 
  -9  -9   4     1139.21     1318.28     64.57 o 
  -8  -9   4      483.40      441.20     34.60 o 
  -7  -9   4      163.67      135.81     19.60 o 
  -6  -9   4      371.45      438.03     33.44 o 
  -5  -9   4     1217.39     1263.01     53.40 o 
  -4  -9   4       27.46       18.86     24.85 o 
  -3  -9   4     1178.30     1183.05     41.15 o 
  -2  -9   4      266.87      211.01     26.17 o 
  -1  -9   4      172.06      152.08     20.64 o 
   0  -9   4      270.94      274.89     28.81 o 
   1  -9   4       53.86       55.24     11.44 o 
   2  -9   4     1255.16     1209.36     52.93 o 
   3  -9   4       65.77       44.14     11.66 o 
   4  -9   4      171.81      117.59     26.71 o 
   5  -9   4      951.40      922.64     44.07 o 
   6  -9   4      562.56      510.59     37.20 o 
   7  -9   4      782.06      866.12     52.64 o 
   8  -9   4      261.46      278.43     37.97 o 
   9  -9   4      304.18      210.97     34.82 o 
  10  -9   4        0.26       38.61     13.96 o 
  11  -9   4       90.95       70.79     34.81 o 
 -11  -8   4      190.23       63.85     37.53 o 
 -10  -8   4      386.96      435.95     66.99 o 
  -9  -8   4       69.70       64.87     14.88 o 
  -8  -8   4      142.67      160.99     41.08 o 
  -7  -8   4       77.92       91.06     19.42 o 
  -6  -8   4      846.41      925.69     37.82 o 
  -5  -8   4      415.75      446.84     27.09 o 
  -4  -8   4       76.98       78.49     13.74 o 
  -3  -8   4      206.32      212.11     21.15 o 
  -2  -8   4     1315.41     1374.92     46.51 o 
  -1  -8   4      293.82      266.33     24.56 o 
   0  -8   4       39.27       41.59     16.50 o 
   1  -8   4     2116.06     2081.33     47.66 o 
   2  -8   4     1875.47     1939.81     47.17 o 
   3  -8   4      738.72      713.85     34.93 o 
   4  -8   4        2.34       40.15     12.76 o 
   5  -8   4      722.34      664.66     37.19 o 
   6  -8   4       94.46      105.11     20.52 o 
   7  -8   4       16.79       52.79     20.68 o 
   8  -8   4      188.44      185.43     23.25 o 
   9  -8   4       36.31       28.54     13.55 o 
  10  -8   4       76.35       48.40     19.20 o 
  11  -8   4       19.36        4.72     17.49 o 
  12  -8   4        2.24       31.91     20.38 o 
 -12  -7   4      121.17      122.88     57.45 o 
 -11  -7   4      358.94      470.33     71.59 o 
 -10  -7   4      161.16      165.13     26.14 o 
  -9  -7   4        1.98       13.62      9.68 o 
  -8  -7   4      499.63      496.85     32.15 o 
  -7  -7   4      174.21      142.67     17.19 o 
  -6  -7   4      104.93       83.30     14.91 o 
  -5  -7   4      111.24      109.92     19.52 o 
  -4  -7   4      270.19      272.06     28.82 o 
  -3  -7   4      461.30      488.71     31.76 o 
  -2  -7   4      845.99      819.54     29.99 o 
  -1  -7   4       63.94       46.80      9.48 o 
   0  -7   4      675.61      619.01     33.61 o 
   1  -7   4     3875.21     3790.11     65.71 o 
   2  -7   4     1846.51     1773.18     51.75 o 
   3  -7   4     1416.48     1450.01     57.47 o 
   4  -7   4      400.81      398.82     25.90 o 
   5  -7   4       33.94       36.35     11.42 o 
   6  -7   4      191.18      182.08     25.00 o 
   7  -7   4      127.79      103.23     27.70 o 
   8  -7   4      541.10      572.33     67.80 o 
   9  -7   4      556.75      505.62     33.54 o 
  10  -7   4        1.00       25.79      9.72 o 
  11  -7   4       16.71        4.94     25.91 o 
  12  -7   4      230.53      299.20     56.51 o 
 -12  -6   4      293.24      311.65     67.30 o 
 -11  -6   4      106.42       89.13     58.24 o 
 -10  -6   4      259.14      271.98     39.60 o 
  -9  -6   4      440.21      457.05     36.25 o 
  -8  -6   4        1.64        6.53      9.56 o 
  -7  -6   4      423.56      459.18     27.61 o 
  -6  -6   4      624.23      612.30     26.57 o 
  -5  -6   4     1409.88     1426.30     42.55 o 
  -4  -6   4      604.17      566.38     27.39 o 
  -3  -6   4     1918.94     1873.02     46.96 o 
  -2  -6   4        6.66        6.44     11.22 o 
  -1  -6   4     1275.12     1309.36     32.63 o 
   0  -6   4       33.75       19.16      9.51 o 
   1  -6   4     1482.77     1364.58     38.31 o 
   2  -6   4     2752.88     2766.33     55.56 o 
   3  -6   4     1166.20     1229.69     34.55 o 
   4  -6   4       16.26       26.42      9.24 o 
   5  -6   4      367.87      364.41     22.44 o 
   6  -6   4       37.51       37.62     10.95 o 
   7  -6   4       47.84       50.79      9.35 o 
   8  -6   4      375.83      410.65     27.78 o 
   9  -6   4     1433.80     1458.74     66.11 o 
  10  -6   4      120.30      141.30     23.88 o 
  11  -6   4       74.11       75.72     16.45 o 
  12  -6   4      192.57      144.95     38.84 o 
  13  -6   4      145.01      167.35     42.13 o 
 -12  -5   4       22.15       31.99     37.11 o 
 -11  -5   4      219.04      239.82     54.44 o 
 -10  -5   4       59.58       66.40      9.93 o 
  -9  -5   4        2.88       15.62     13.60 o 
  -8  -5   4     1221.94     1321.09     46.79 o 
  -7  -5   4       44.64       20.90     16.57 o 
  -6  -5   4      454.19      475.75     26.68 o 
  -5  -5   4     3531.57     3762.68     58.66 o 
  -4  -5   4     6784.71     6720.96     69.70 o 
  -3  -5   4        4.24       23.62     10.28 o 
  -2  -5   4     2994.45     3098.84     58.48 o 
  -1  -5   4      215.20      245.14     17.89 o 
   0  -5   4       65.13       44.85     11.40 o 
   1  -5   4      856.34      888.45     32.50 o 
   2  -5   4      549.93      643.13     24.12 o 
   3  -5   4     2894.72     2889.92     55.34 o 
   4  -5   4      114.96      102.11     16.54 o 
   5  -5   4       32.98       64.48     12.20 o 
   6  -5   4        3.90       23.45     10.64 o 
   7  -5   4      540.04      553.26     28.11 o 
   8  -5   4      997.67     1066.16     32.22 o 
   9  -5   4      334.09      407.61     29.13 o 
  10  -5   4       79.63       74.77     15.88 o 
  11  -5   4      281.22      296.71     36.60 o 
  12  -5   4      445.48      502.19     38.37 o 
  13  -5   4       83.36       49.13     13.16 o 
  14  -5   4       11.01       10.13     21.48 o 
 -12  -4   4      323.43      351.87     70.11 o 
 -11  -4   4       67.95       32.10     11.27 o 
 -10  -4   4       31.34       53.57     25.63 o 
  -9  -4   4      546.76      497.34     17.02 o 
  -8  -4   4      212.48      229.44     21.91 o 
  -7  -4   4      251.53      253.08     20.37 o 
  -6  -4   4       36.56       37.89     12.80 o 
  -5  -4   4     1806.24     1688.73     35.38 o 
  -4  -4   4     1527.49     1479.32     41.24 o 
  -3  -4   4     3999.65     4103.71     59.07 o 
  -2  -4   4      348.73      349.67     19.24 o 
  -1  -4   4     4190.70     4423.04     66.52 o 
   0  -4   4       34.44       56.01     11.52 o 
   1  -4   4       30.95       38.63     12.38 o 
   2  -4   4      975.88      928.22     26.66 o 
   3  -4   4     1588.78     1504.18     34.92 o 
   4  -4   4      371.02      317.77     23.61 o 
   5  -4   4      794.65      732.40     38.22 o 
   6  -4   4     1210.38     1187.14     32.46 o 
   7  -4   4      800.89      756.71     26.99 o 
   8  -4   4     1474.54     1421.48     42.46 o 
   9  -4   4        6.22       14.81     10.37 o 
  10  -4   4      443.44      446.39     30.04 o 
  11  -4   4      117.06      123.18     19.22 o 
  12  -4   4      340.60      305.18     36.43 o 
  13  -4   4      153.72      141.24     28.89 o 
  14  -4   4       36.31      -35.93     35.93 o 
 -12  -3   4       42.93       41.09     26.01 o 
 -11  -3   4        2.15       36.66     17.47 o 
 -10  -3   4     1126.62     1139.98    104.10 o 
  -9  -3   4     1466.01     1503.85     88.43 o 
  -8  -3   4     1585.16     1625.38     40.81 o 
  -7  -3   4       30.37        3.39      7.67 o 
  -6  -3   4      358.17      373.75     19.11 o 
  -5  -3   4        3.72       13.47      8.44 o 
  -4  -3   4        2.72       14.08     15.31 o 
  -3  -3   4       16.55       11.80      9.94 o 
  -2  -3   4      336.54      333.81     21.85 o 
  -1  -3   4       96.20       87.16     12.30 o 
   0  -3   4     5562.10     5301.74     64.68 o 
   1  -3   4      328.28      329.58     17.64 o 
   2  -3   4      494.26      436.69     19.63 o 
   3  -3   4     2740.70     2669.45     47.95 o 
   4  -3   4      651.37      638.50     26.41 o 
   5  -3   4      775.18      653.35     32.41 o 
   6  -3   4     1921.71     1722.77     33.09 o 
   7  -3   4     2129.39     2084.09     60.75 o 
   8  -3   4       42.78       49.28     12.33 o 
   9  -3   4      110.24       98.44     15.58 o 
  10  -3   4      249.73      265.50     22.65 o 
  11  -3   4       17.19       43.81     10.82 o 
  12  -3   4        1.09        9.31      5.90 o 
  13  -3   4       23.15        4.03     17.21 o 
  14  -3   4      271.93      396.70     73.63 o 
 -12  -2   4      153.14       75.33     17.78 o 
 -11  -2   4       95.52       63.36     32.51 o 
 -10  -2   4      286.91      299.30     52.40 o 
  -9  -2   4     1043.76     1032.17    129.21 o 
  -8  -2   4      467.27      443.67     42.69 o 
  -7  -2   4      848.12      824.24     19.69 o 
  -6  -2   4       82.99       84.79     12.82 o 
  -5  -2   4      998.67      932.91     24.15 o 
  -4  -2   4       60.09       73.34     12.02 o 
  -3  -2   4      739.31      709.19     24.47 o 
  -2  -2   4      375.99      326.77     15.85 o 
  -1  -2   4     5200.27     5444.27     52.31 o 
   0  -2   4     4130.01     4061.16     50.06 o 
   1  -2   4      241.04      226.01     16.84 o 
   2  -2   4      575.84      520.69     26.17 o 
   3  -2   4       31.54       51.42     14.73 o 
   4  -2   4     3615.87     3228.04     44.98 o 
   5  -2   4     1199.56     1241.41     38.70 o 
   6  -2   4     1085.12      962.19     28.49 o 
   7  -2   4     1410.49     1462.22     44.63 o 
   8  -2   4      771.56      787.67     23.97 o 
   9  -2   4      303.61      324.90     23.80 o 
  10  -2   4      259.38      271.39     31.81 o 
  11  -2   4      727.38      749.67     30.44 o 
  12  -2   4      563.65      578.22     25.86 o 
  13  -2   4     1376.14     1434.98     99.07 o 
  14  -2   4      238.78      145.12     45.62 o 
  15  -2   4      300.78      342.33     80.41 o 
 -12  -1   4        1.20       34.48     20.92 o 
 -11  -1   4       63.74       32.65     22.48 o 
 -10  -1   4      666.28      670.99     51.63 o 
  -9  -1   4      147.86      159.90     45.60 o 
  -8  -1   4       70.99       76.86     19.60 o 
  -7  -1   4        4.07       14.18      4.88 o 
  -6  -1   4      315.03      274.01     14.15 o 
  -5  -1   4      795.66      746.92     19.13 o 
  -4  -1   4       45.44       39.77      7.46 o 
  -3  -1   4       42.84       30.69      8.69 o 
  -2  -1   4     1195.64     1155.17     20.44 o 
  -1  -1   4     3212.36     2859.12     39.54 o 
   0  -1   4       61.77       56.73      9.90 o 
   1  -1   4     4778.77     4617.30     59.14 o 
   2  -1   4     8002.65     7943.78     62.87 o 
   3  -1   4     5927.44     5688.61     58.12 o 
   4  -1   4      463.07      438.94     23.88 o 
   5  -1   4       59.52       75.32     11.62 o 
   6  -1   4      210.40      269.83     16.02 o 
   7  -1   4      529.18      491.37     21.84 o 
   8  -1   4      349.24      342.18     28.62 o 
   9  -1   4       22.71       16.00     10.65 o 
  10  -1   4       32.76       24.45     11.71 o 
  11  -1   4       10.79       16.80     11.08 o 
  12  -1   4      864.60      892.40     54.39 o 
  13  -1   4      289.46      296.18     24.73 o 
  14  -1   4     1065.99      976.18     83.01 o 
  15  -1   4      184.94       83.07     26.22 o 
 -12   0   4        2.80       45.51     30.30 o 
 -11   0   4       92.88      122.50     32.16 o 
 -10   0   4      236.01      246.23     41.14 o 
  -9   0   4       11.27       14.26     10.31 o 
  -8   0   4       23.87       28.09     17.29 o 
  -7   0   4       75.09       60.06      6.79 o 
  -6   0   4       94.09      105.58     14.13 o 
  -5   0   4      147.76      148.20     10.41 o 
  -4   0   4      120.85      100.35     11.43 o 
  -3   0   4      260.45      246.53     12.13 o 
  -2   0   4      201.42      154.55     12.28 o 
  -1   0   4     5947.24     5689.26     48.16 o 
   0   0   4     3305.98     3606.30     51.49 o 
   1   0   4     2092.55     2200.13     40.87 o 
   2   0   4    11920.98    11923.97     57.38 o 
   3   0   4      366.96      358.50     19.54 o 
   4   0   4       91.49       85.42     13.34 o 
   5   0   4     3877.79     3745.14     43.89 o 
   6   0   4       78.05       76.05     11.00 o 
   7   0   4      159.14      106.58     12.81 o 
   8   0   4     2134.46     2133.14     50.07 o 
   9   0   4     3055.14     2843.60     66.56 o 
  10   0   4      329.93      279.47     21.76 o 
  11   0   4      212.63      244.61     22.52 o 
  12   0   4       42.59       37.51      7.97 o 
  13   0   4      370.87      425.10     30.70 o 
  14   0   4        3.49       33.20     12.73 o 
 -12   1   4        3.03       27.01     26.18 o 
 -11   1   4       36.24       54.40     27.81 o 
 -10   1   4      300.71      252.53     37.85 o 
  -9   1   4       44.48       43.40     16.62 o 
  -8   1   4     1083.67     1059.57     50.58 o 
  -7   1   4      132.43      128.89     18.78 o 
  -6   1   4      476.87      512.83     23.09 o 
  -5   1   4      697.05      727.49     23.33 o 
  -4   1   4     1229.12     1158.25     31.99 o 
  -3   1   4     3864.70     3955.33     53.18 o 
  -2   1   4     2271.18     2334.36     37.46 o 
  -1   1   4     4184.44     4550.08     38.99 o 
   0   1   4     5103.91     5150.75     53.89 o 
   1   1   4     6675.52     6286.33     53.80 o 
   2   1   4      699.86      736.41     23.19 o 
   3   1   4      425.44      376.01     17.70 o 
   4   1   4     1041.82      961.89     24.72 o 
   5   1   4        2.25       14.58      9.02 o 
   6   1   4      579.86      522.72     19.09 o 
   7   1   4      852.68      867.25     25.72 o 
   8   1   4      716.47      651.03     23.85 o 
   9   1   4     7099.89     7598.48     95.01 o 
  10   1   4     1803.27     1915.00     45.98 o 
  11   1   4      526.77      516.29     29.83 o 
  12   1   4      322.31      360.61     31.30 o 
  13   1   4      437.76      432.08     24.91 o 
  14   1   4       65.05      146.75     56.13 o 
  15   1   4     1451.87     1417.63   1647.14 o 
  16   1   4      167.78      128.11     28.74 o 
 -11   2   4        0.12       -0.83     24.56 o 
 -10   2   4       40.28       38.98     18.81 o 
  -9   2   4        1.70       45.70     19.60 o 
  -8   2   4       77.54       72.11     15.63 o 
  -7   2   4     1622.64     1723.01     37.92 o 
  -6   2   4      116.10      108.44     16.22 o 
  -5   2   4     1717.64     1669.65     37.45 o 
  -4   2   4      299.64      269.19     22.71 o 
  -3   2   4     1359.42     1238.12     20.21 o 
  -2   2   4       23.32       40.25      7.99 o 
  -1   2   4      351.03      336.43     10.83 o 
   0   2   4     3054.72     2941.32     96.79 o 
   1   2   4     4140.21     4121.44     40.70 o 
   2   2   4      417.29      463.02     17.39 o 
   3   2   4      931.22      826.15     20.66 o 
   4   2   4     2496.00     2517.60     63.85 o 
   5   2   4     3906.68     3832.79     47.82 o 
   6   2   4     1729.13     1731.55     34.55 o 
   7   2   4      481.07      445.44     18.83 o 
   8   2   4     4944.99     4809.32     68.94 o 
   9   2   4     5418.00     5678.54     58.58 o 
  10   2   4      977.88      965.82     40.98 o 
  11   2   4        1.22       22.83      7.25 o 
  12   2   4      101.98       63.04     23.20 o 
  13   2   4      601.94      644.68     32.22 o 
  14   2   4      881.99     1013.84    100.54 o 
  15   2   4        6.19      -12.10     35.52 o 
  16   2   4      247.09      288.96     64.85 o 
 -11   3   4       41.62       33.72     24.56 o 
 -10   3   4        5.25       10.03     18.64 o 
  -9   3   4       22.66       45.91     12.94 o 
  -8   3   4      963.04      973.72     46.70 o 
  -7   3   4      148.96      143.61     14.29 o 
  -6   3   4      951.79      947.86     29.52 o 
  -5   3   4      321.66      309.60     17.86 o 
  -4   3   4     1834.25     1776.20     40.52 o 
  -3   3   4       37.88       40.96      6.49 o 
  -2   3   4       23.99       51.60      8.59 o 
  -1   3   4      291.97      311.69     11.34 o 
   0   3   4      582.71      614.35     13.22 o 
   1   3   4     5870.73     5996.33     82.98 o 
   2   3   4     3907.53     3701.98     44.40 o 
   3   3   4     7401.74     7456.06     53.67 o 
   4   3   4     1740.35     1524.72     35.44 o 
   5   3   4     4856.28     4863.91     57.91 o 
   6   3   4     1027.63     1003.67     25.85 o 
   7   3   4     1947.00     1992.31     40.48 o 
   8   3   4     4825.94     5198.12     72.98 o 
   9   3   4      250.82      281.86     20.22 o 
  10   3   4      132.91      121.02     12.41 o 
  11   3   4      169.83      139.66     16.93 o 
  12   3   4      558.52      494.92     41.89 o 
  13   3   4       27.03       24.77     13.22 o 
  14   3   4      685.21      809.34     89.40 o 
  15   3   4       40.22       49.98     28.36 o 
  16   3   4       14.93       49.94     29.54 o 
 -11   4   4      144.77      196.31     49.28 o 
 -10   4   4       48.86       47.90     27.55 o 
  -9   4   4      472.58      509.97     44.83 o 
  -8   4   4      517.93      542.88     21.42 o 
  -7   4   4      276.29      308.18     24.16 o 
  -6   4   4     1402.85     1404.82     36.80 o 
  -5   4   4      354.52      385.67     18.49 o 
  -4   4   4      102.27       93.35     10.21 o 
  -3   4   4     1928.94     2036.64     44.76 o 
  -2   4   4      402.21      477.58     21.65 o 
  -1   4   4     2405.94     2459.90     36.51 o 
   0   4   4      141.28      165.53     13.39 o 
   1   4   4      173.73      175.22     12.40 o 
   2   4   4    18765.29    19027.41     77.74 o 
   3   4   4     1282.29     1219.55     28.14 o 
   4   4   4    14485.85    14787.51     90.45 o 
   5   4   4       74.13       46.72     11.13 o 
   6   4   4     6275.93     6688.85     81.94 o 
   7   4   4       35.29       27.03      8.45 o 
   8   4   4      281.36      307.64     19.20 o 
   9   4   4       55.88       34.12      7.68 o 
  10   4   4      448.81      479.36     23.22 o 
  11   4   4      537.12      527.95     29.66 o 
  12   4   4     1411.77     1466.73     49.65 o 
  13   4   4      711.74      694.40     29.38 o 
  14   4   4        4.71        0.32      7.69 o 
  15   4   4       15.14       29.54     26.08 o 
  16   4   4      102.42      101.23     80.52 o 
 -10   5   4      201.65      224.46     48.25 o 
  -9   5   4       30.42       14.72      7.39 o 
  -8   5   4     1607.90     1701.22     54.54 o 
  -7   5   4       11.76        6.35      8.41 o 
  -6   5   4        5.89       18.93      8.27 o 
  -5   5   4     1708.72     1771.71     41.30 o 
  -4   5   4      653.85      652.58     22.76 o 
  -3   5   4     2232.88     2319.82     33.74 o 
  -2   5   4     1507.63     1489.21     33.09 o 
  -1   5   4      507.50      432.63     16.28 o 
   0   5   4     2860.23     2933.59     37.83 o 
   1   5   4      479.73      504.13     22.10 o 
   2   5   4        5.29        8.63      7.64 o 
   3   5   4     5294.45     5267.38     65.34 o 
   4   5   4      347.18      331.43     15.97 o 
   5   5   4     7156.89     7753.02     85.34 o 
   6   5   4       51.01       39.30     11.88 o 
   7   5   4      690.86      603.49     22.90 o 
   8   5   4       47.19       42.01     16.19 o 
   9   5   4        2.56        3.87     17.65 o 
  10   5   4     2781.27     2825.22     75.50 o 
  11   5   4     1446.36     1461.17     47.54 o 
  12   5   4       52.08       22.71     10.16 o 
  13   5   4      431.42      433.95     30.37 o 
  14   5   4      153.34      159.08     17.25 o 
  15   5   4      400.13      394.45     69.86 o 
  16   5   4       32.12       20.27     30.61 o 
 -10   6   4        0.32       54.68     28.50 o 
  -9   6   4      316.30      325.01     40.41 o 
  -8   6   4       76.66       54.13     10.69 o 
  -7   6   4        2.88       11.27      6.70 o 
  -6   6   4       77.76       68.78     13.58 o 
  -5   6   4      793.56      843.79     32.77 o 
  -4   6   4      906.24      881.95     28.83 o 
  -3   6   4     1899.51     1977.04     36.59 o 
  -2   6   4     4894.43     5037.70     69.58 o 
  -1   6   4     1115.42     1092.43     26.32 o 
   0   6   4     7764.73     8075.85     87.55 o 
   1   6   4      498.24      469.86     19.97 o 
   2   6   4     1294.40     1124.32     24.24 o 
   3   6   4       83.83       53.25     11.49 o 
   4   6   4     5401.03     6109.23     72.78 o 
   5   6   4     6130.30     6487.03     79.93 o 
   6   6   4     1396.87     1555.24     31.82 o 
   7   6   4      517.53      541.01     25.81 o 
   8   6   4      281.26      289.31     23.47 o 
   9   6   4     1096.36     1024.78     34.51 o 
  10   6   4      968.64      972.13     30.21 o 
  11   6   4      844.34      930.86     37.44 o 
  12   6   4      232.39      200.53     22.76 o 
  13   6   4      189.12      216.79     25.03 o 
  14   6   4      514.05      598.72     33.52 o 
  15   6   4      766.05      753.17     94.42 o 
  16   6   4        0.13       16.36     27.56 o 
  -9   7   4        3.60       35.00     20.65 o 
  -8   7   4      171.77      188.83     32.91 o 
  -7   7   4      244.87      236.64     23.67 o 
  -6   7   4      334.03      316.67     18.74 o 
  -5   7   4       11.98       28.20     11.02 o 
  -4   7   4      105.39       83.88     11.26 o 
  -3   7   4     3204.57     3417.99     70.65 o 
  -2   7   4     1661.85     1685.32     45.71 o 
  -1   7   4     2215.48     2043.88     41.62 o 
   0   7   4     1043.85     1113.48     40.50 o 
   1   7   4     2822.00     2812.85     51.87 o 
   2   7   4      138.72      160.80     14.14 o 
   3   7   4    11319.39    12267.88    150.08 o 
   4   7   4     2133.96     2011.61     45.86 o 
   5   7   4       27.89       29.94     12.21 o 
   6   7   4     5288.57     5427.13    116.97 o 
   7   7   4      202.41      207.55     22.86 o 
   8   7   4      619.75      598.84     39.24 o 
   9   7   4     2122.33     2194.97     55.60 o 
  10   7   4      862.95      792.12     36.03 o 
  11   7   4       17.10       16.64     11.62 o 
  12   7   4      121.98      134.52     25.71 o 
  13   7   4        5.64        9.73      8.98 o 
  14   7   4      331.45      340.29     31.48 o 
  15   7   4      188.35      157.75     49.87 o 
  16   7   4       27.79       30.19     37.66 o 
  -9   8   4       49.40       39.01     14.25 o 
  -8   8   4      510.68      504.84     33.77 o 
  -7   8   4      339.97      319.63     26.80 o 
  -6   8   4      172.12      200.00     21.72 o 
  -5   8   4      128.61      120.61     19.33 o 
  -4   8   4      470.23      478.36     28.22 o 
  -3   8   4       44.35       36.16     13.70 o 
  -2   8   4      293.00      259.26     21.83 o 
  -1   8   4      371.78      389.68     27.86 o 
   0   8   4      541.89      573.04     24.57 o 
   1   8   4      307.85      335.79     24.40 o 
   2   8   4     1515.14     1556.52     42.94 o 
   3   8   4     1666.73     1750.32     50.07 o 
   4   8   4      309.83      314.81     24.09 o 
   5   8   4      283.75      212.09     24.44 o 
   6   8   4      387.59      379.38     29.19 o 
   7   8   4     4425.32     4558.50     70.48 o 
   8   8   4      350.93      315.17     27.31 o 
   9   8   4      583.13      595.84     34.27 o 
  10   8   4      101.52       52.99     14.39 o 
  11   8   4      131.78      203.89     23.80 o 
  12   8   4        3.50       20.75     17.50 o 
  13   8   4      240.28      210.57     31.50 o 
  14   8   4       63.00       45.05     10.47 o 
  15   8   4        6.68       12.03     11.88 o 
  -8   9   4      112.53       56.93     22.07 o 
  -7   9   4     1003.54     1089.74     55.75 o 
  -6   9   4      249.32      226.47     21.05 o 
  -5   9   4       27.65       28.05      8.10 o 
  -4   9   4      526.17      445.05     29.83 o 
  -3   9   4     2071.90     2205.63     58.38 o 
  -2   9   4      108.24      105.22     17.92 o 
  -1   9   4       87.09       83.38     14.04 o 
   0   9   4     2352.98     2406.05     56.86 o 
   1   9   4      242.33      283.01     22.21 o 
   2   9   4     1980.27     1904.24     42.67 o 
   3   9   4      365.02      352.61     30.36 o 
   4   9   4      671.73      655.28     28.29 o 
   5   9   4      291.11      248.05     23.31 o 
   6   9   4      822.14      800.88     35.42 o 
   7   9   4       38.40       28.74      9.26 o 
   8   9   4      160.88      182.69     22.33 o 
   9   9   4     1328.99     1371.25     55.51 o 
  10   9   4     1919.30     2039.43     66.82 o 
  11   9   4       41.21       38.12      9.62 o 
  12   9   4      258.62      256.94     39.09 o 
  13   9   4        0.29       31.93     16.97 o 
  14   9   4      134.95      116.05     26.46 o 
  15   9   4      504.07      505.86     45.54 o 
  -7  10   4      177.66      172.54     45.96 o 
  -6  10   4      197.84      145.43     36.97 o 
  -5  10   4       78.53       54.01     13.97 o 
  -4  10   4       62.61       29.80      7.93 o 
  -3  10   4      542.62      499.87     28.18 o 
  -2  10   4      583.28      607.44     32.20 o 
  -1  10   4      570.87      601.13     37.69 o 
   0  10   4        2.66       30.39     11.55 o 
   1  10   4     3178.69     3364.26     74.04 o 
   2  10   4      733.65      748.36     32.20 o 
   3  10   4     3172.57     3202.90     75.10 o 
   4  10   4      476.62      480.55     30.73 o 
   5  10   4     1704.18     1647.39     54.36 o 
   6  10   4       72.19       63.41     10.66 o 
   7  10   4       69.98       55.47     15.93 o 
   8  10   4      633.55      607.95     34.62 o 
   9  10   4      124.13      136.41     20.96 o 
  10  10   4      163.41      171.49     26.57 o 
  11  10   4      187.03      172.10     31.89 o 
  12  10   4       36.74       39.64     12.89 o 
  13  10   4      546.29      617.38     36.09 o 
  14  10   4       66.28       76.10     17.06 o 
  15  10   4       26.35       52.00     28.36 o 
  -7  11   4       60.85       42.91     15.75 o 
  -6  11   4       38.77        8.30     11.69 o 
  -5  11   4      182.79      139.33     64.26 o 
  -4  11   4       10.18       39.17     12.02 o 
  -3  11   4        0.82      -17.79     20.54 o 
  -2  11   4       52.14       56.38     14.41 o 
  -1  11   4      229.96      264.88     25.68 o 
   0  11   4     1541.88     1682.54     70.65 o 
   1  11   4      181.45      165.59     23.14 o 
   2  11   4      936.87     1021.96     43.72 o 
   3  11   4     1527.82     1426.06     46.77 o 
   4  11   4     1675.61     1524.30     47.52 o 
   5  11   4      204.06      185.99     22.95 o 
   6  11   4        6.66       25.09     12.98 o 
   7  11   4        0.03       24.69     18.14 o 
   8  11   4     1584.08     1497.88     50.16 o 
   9  11   4      100.97       63.69     18.55 o 
  10  11   4        1.44       12.04     20.95 o 
  11  11   4     1154.80     1208.31     70.13 o 
  12  11   4       10.40       17.13     11.34 o 
  13  11   4       58.24       25.29     14.32 o 
  14  11   4      100.34       94.92     36.18 o 
  -6  12   4       78.87       62.29     16.58 o 
  -5  12   4      239.17      203.33     37.32 o 
  -4  12   4       46.48       31.90     11.11 o 
  -3  12   4       40.50       76.51     17.68 o 
  -2  12   4      192.19      183.47     26.26 o 
  -1  12   4     1242.99     1330.48     56.28 o 
   0  12   4       76.27       44.81     18.02 o 
   1  12   4      179.16      174.30     25.32 o 
   2  12   4       44.44       49.86     11.85 o 
   3  12   4      461.52      484.69     40.44 o 
   4  12   4       83.14       45.05     17.66 o 
   5  12   4       68.85       56.93     19.29 o 
   6  12   4       22.15       32.53     15.08 o 
   7  12   4      825.82      790.67     49.79 o 
   8  12   4        0.76       24.04     17.76 o 
   9  12   4      176.76      138.31     46.03 o 
  10  12   4      213.81      246.06     37.87 o 
  11  12   4       99.99       83.63     22.51 o 
  12  12   4      531.15      567.04     51.59 o 
  13  12   4       63.78       45.30     16.63 o 
  14  12   4      364.41      464.93     52.74 o 
  -5  13   4       74.74       44.45     16.66 o 
  -4  13   4        1.69        2.08     25.99 o 
  -3  13   4      281.50      337.38     42.70 o 
  -2  13   4      783.82      799.97     40.94 o 
  -1  13   4     1350.93     1369.21     63.34 o 
   0  13   4      340.69      309.52     31.10 o 
   1  13   4       12.47       42.58     14.81 o 
   2  13   4       81.38       65.44     14.75 o 
   3  13   4        3.13       41.60     13.35 o 
   4  13   4       91.44      108.24     15.69 o 
   5  13   4      447.90      398.57     34.39 o 
   6  13   4       32.33       18.69     20.20 o 
   7  13   4        9.64       16.93     40.03 o 
   8  13   4      153.49      143.99     38.72 o 
   9  13   4      402.19      355.23     72.24 o 
  10  13   4       32.03       52.71     21.31 o 
  11  13   4      446.42      532.33     81.76 o 
  12  13   4        3.05       41.29     27.20 o 
  13  13   4       41.52       51.95     25.13 o 
  -3  14   4      104.70       64.98     24.75 o 
  -2  14   4      607.70      708.79     75.12 o 
  -1  14   4        3.20       17.32     31.82 o 
   0  14   4      278.75      243.36     41.88 o 
   1  14   4      166.75      183.61     35.14 o 
   2  14   4       46.92       60.29     18.10 o 
   3  14   4        2.51        9.25     37.78 o 
   4  14   4        1.84        6.87     25.27 o 
   5  14   4        3.33      -11.61     25.05 o 
   6  14   4      141.72      158.61     37.73 o 
   7  14   4        6.54       29.53     22.84 o 
   8  14   4        3.39       -2.72     36.97 o 
   9  14   4        1.18       59.61     14.97 o 
  10  14   4      548.24      599.33     57.73 o 
  11  14   4       43.67       44.09     15.79 o 
  12  14   4        0.30       48.46     39.24 o 
  -2  15   4        1.63       -1.74     18.20 o 
  -1  15   4        7.25       18.27     41.02 o 
   0  15   4       46.81       37.00     42.94 o 
   1  15   4        0.37       32.33     20.34 o 
   2  15   4       79.96       70.12     32.71 o 
   3  15   4      171.28      134.68     32.57 o 
   4  15   4        2.84       24.05     13.81 o 
   5  15   4      227.05      259.25     45.96 o 
   6  15   4       88.43       68.96     20.80 o 
   7  15   4      151.74       92.03     28.09 o 
   8  15   4        4.05       55.16     28.06 o 
   9  15   4      207.42      116.94     68.46 o 
  10  15   4       10.27       19.44     19.71 o 
  11  15   4       16.63       -3.00     33.65 o 
   0  16   4      288.95      231.97     54.44 o 
   1  16   4      181.70      143.21     36.55 o 
   2  16   4       16.44       -1.00     21.13 o 
   3  16   4       44.06       22.90     17.16 o 
   4  16   4       20.01       38.13     22.15 o 
   5  16   4      181.90      202.70     33.38 o 
   6  16   4        3.82      -15.70     46.50 o 
   7  16   4       29.43       41.63     25.36 o 
   8  16   4       92.15      100.36     35.67 o 
   9  16   4       33.60       19.37     21.72 o 
   4  17   4      124.44       76.34     27.10 o 
   5  17   4      106.09      136.03     43.30 o 
   6  17   4       11.47       31.57     20.77 o 
  -3 -15   5       27.27       -0.35     25.60 o 
  -2 -15   5       17.67       42.09     23.00 o 
  -1 -15   5       18.77       32.35     58.36 o 
   0 -15   5      314.50      193.61     45.33 o 
   1 -15   5      163.37      143.41     45.47 o 
   2 -15   5       35.93       21.03     28.74 o 
  -6 -14   5      207.78      222.15     42.65 o 
  -5 -14   5     1077.62     1345.66     92.32 o 
  -4 -14   5       81.72      111.52     32.90 o 
  -3 -14   5       59.77       57.86     53.11 o 
  -2 -14   5       29.87       50.07     24.06 o 
  -1 -14   5       32.17       74.90     25.11 o 
   0 -14   5       14.21       17.06     27.43 o 
   1 -14   5       10.08       10.20     29.22 o 
   2 -14   5      197.77      113.69     33.75 o 
   3 -14   5       96.00      102.78     39.48 o 
   4 -14   5       82.35       88.11     23.80 o 
   5 -14   5        3.46        3.46     54.65 o 
  -7 -13   5        1.96       44.07     24.14 o 
  -6 -13   5      115.78      153.75     80.97 o 
  -5 -13   5      286.98      319.40     61.55 o 
  -4 -13   5      143.04      243.97     48.46 o 
  -3 -13   5       22.80       43.41     23.32 o 
  -2 -13   5      694.86      636.32     55.19 o 
  -1 -13   5        3.56       31.65     37.44 o 
   0 -13   5        7.55       17.33     19.08 o 
   1 -13   5      257.34      300.45     67.50 o 
   2 -13   5       42.69       73.71     16.52 o 
   3 -13   5      622.77      580.81     62.33 o 
   4 -13   5      274.27      250.59     46.88 o 
   5 -13   5        8.86      -30.27     50.36 o 
   6 -13   5      167.16      160.04     50.50 o 
   7 -13   5       27.30       78.61     40.57 o 
  -8 -12   5       68.88       37.95     18.12 o 
  -7 -12   5      215.27      186.84     29.70 o 
  -6 -12   5       34.88       12.07     23.79 o 
  -5 -12   5      310.08      277.91     45.64 o 
  -4 -12   5       45.68       18.67     19.40 o 
  -3 -12   5       89.37       97.37     57.26 o 
  -2 -12   5        1.11       10.52     29.19 o 
  -1 -12   5      153.39      144.61     37.99 o 
   0 -12   5       10.35       34.58     36.59 o 
   1 -12   5       44.86       17.69     23.64 o 
   2 -12   5      669.55      838.88     70.63 o 
   3 -12   5       54.51       25.32     20.78 o 
   4 -12   5      557.60      548.68     60.55 o 
   5 -12   5       89.90       82.67     46.57 o 
   6 -12   5      207.70      163.75     36.66 o 
   7 -12   5      165.21      131.57     37.12 o 
   8 -12   5       62.07       85.28     25.61 o 
  -9 -11   5      168.68       93.12     53.26 o 
  -8 -11   5      137.08      147.23     36.73 o 
  -7 -11   5        2.71       37.16     12.73 o 
  -6 -11   5      174.22      147.38     23.97 o 
  -5 -11   5        4.97        6.34     40.74 o 
  -4 -11   5      407.44      427.10     55.44 o 
  -3 -11   5     1378.97     1452.84     94.87 o 
  -2 -11   5       77.93       75.70     21.22 o 
  -1 -11   5       14.59       46.18     27.41 o 
   0 -11   5        9.53        7.84     23.09 o 
   1 -11   5      114.65       99.87     32.03 o 
   2 -11   5      281.03      301.87     37.18 o 
   3 -11   5      559.67      632.45     58.47 o 
   4 -11   5       92.00       73.42     90.91 o 
   5 -11   5      485.21      482.67     48.77 o 
   6 -11   5      347.09      428.23     60.46 o 
   7 -11   5      135.47      145.91     61.06 o 
   8 -11   5       83.20       40.03     21.83 o 
   9 -11   5        0.42       32.54     32.65 o 
 -10 -10   5      175.01       92.09     54.54 o 
  -9 -10   5      140.96      144.82     33.40 o 
  -8 -10   5        8.68       -6.31     16.61 o 
  -7 -10   5        2.24       22.17     23.53 o 
  -6 -10   5       21.57       32.93     13.20 o 
  -5 -10   5      235.69      214.68     39.50 o 
  -4 -10   5     1327.79     1422.16     72.72 o 
  -3 -10   5      425.29      454.68     48.22 o 
  -2 -10   5     2027.09     2037.08     89.25 o 
  -1 -10   5        2.83       30.00     37.66 o 
   0 -10   5      884.32     1022.51     64.09 o 
   1 -10   5      584.36      669.97     96.44 o 
   2 -10   5      478.82      523.45     69.04 o 
   3 -10   5      169.79      136.60     30.42 o 
   4 -10   5        5.31       11.42     19.03 o 
   5 -10   5       10.03       20.40     10.80 o 
   6 -10   5      139.55      122.59     35.86 o 
   7 -10   5       78.49       54.01     42.66 o 
   8 -10   5       53.77       51.07     20.01 o 
   9 -10   5       94.70       89.92     34.86 o 
  10 -10   5       13.04       33.20     23.71 o 
 -10  -9   5       28.67       55.59     22.18 o 
  -9  -9   5       13.45       31.23     12.77 o 
  -8  -9   5      104.71       72.75     19.14 o 
  -7  -9   5      141.34       98.85     22.30 o 
  -6  -9   5      256.72      224.34     30.23 o 
  -5  -9   5      328.10      327.75     29.37 o 
  -4  -9   5        2.28       39.68     14.06 o 
  -3  -9   5     2385.88     2560.58     63.41 o 
  -2  -9   5        2.43       14.54     11.03 o 
  -1  -9   5      801.99      772.74     38.66 o 
   0  -9   5      897.43      908.92     36.00 o 
   1  -9   5     1410.43     1292.06     44.14 o 
   2  -9   5      235.60      260.13     29.38 o 
   3  -9   5      142.97      141.90     17.38 o 
   4  -9   5     1011.04     1200.33     94.33 o 
   5  -9   5       15.75       19.82     34.15 o 
   6  -9   5      673.74      656.13     67.82 o 
   7  -9   5        1.44      -11.65     44.93 o 
   8  -9   5     1306.90     1449.99    116.85 o 
   9  -9   5      287.00      354.78     42.97 o 
  10  -9   5        5.70      -10.09     20.58 o 
  11  -9   5        4.79       20.50     22.00 o 
 -10  -8   5       66.21       49.07     24.99 o 
  -9  -8   5      392.10      409.95     44.43 o 
  -8  -8   5      478.24      489.57     35.86 o 
  -7  -8   5       31.76       44.60     12.69 o 
  -6  -8   5      717.86      776.74     37.47 o 
  -5  -8   5        8.90       44.64     10.12 o 
  -4  -8   5      288.85      263.99     27.13 o 
  -3  -8   5       66.93       70.02     14.72 o 
  -2  -8   5      111.31       93.62     14.01 o 
  -1  -8   5      104.85       79.99     13.29 o 
   0  -8   5      124.87       99.28     13.26 o 
   1  -8   5      122.02      129.74     16.54 o 
   2  -8   5      207.73      240.62     25.49 o 
   3  -8   5       43.26       34.02     18.06 o 
   4  -8   5       97.13      138.21     19.33 o 
   5  -8   5     1488.70     1582.45     57.19 o 
   6  -8   5      141.68      109.03     25.10 o 
   7  -8   5     3141.63     3062.11    102.36 o 
   8  -8   5      219.02      255.97     27.82 o 
   9  -8   5     1755.49     1719.14     81.82 o 
  10  -8   5      106.81       71.32     21.12 o 
  11  -8   5        4.72       54.37     15.05 o 
  12  -8   5       83.34       77.85     25.22 o 
 -11  -7   5       36.28       46.69     41.95 o 
 -10  -7   5        1.78        6.79      8.25 o 
  -9  -7   5       71.79       74.59     13.97 o 
  -8  -7   5      411.49      416.30     31.42 o 
  -7  -7   5      770.80      793.66     37.19 o 
  -6  -7   5       70.31       78.89     16.20 o 
  -5  -7   5     2976.63     3125.28     73.48 o 
  -4  -7   5      437.65      427.92     32.42 o 
  -3  -7   5      299.46      270.03     25.30 o 
  -2  -7   5      241.23      222.52     21.84 o 
  -1  -7   5       73.96       83.59     16.62 o 
   0  -7   5      573.33      560.21     34.00 o 
   1  -7   5       87.96       86.33     13.08 o 
   2  -7   5     1087.34      992.67     33.83 o 
   3  -7   5      214.04      175.93     28.28 o 
   4  -7   5      189.40      186.00     25.80 o 
   5  -7   5      142.23      151.51     20.96 o 
   6  -7   5     2905.85     2926.64     69.21 o 
   7  -7   5       58.95       63.94     19.62 o 
   8  -7   5     1870.61     1943.38     70.41 o 
   9  -7   5      110.80       88.85     16.07 o 
  10  -7   5      264.54      260.44     31.05 o 
  11  -7   5        5.23       19.51      9.93 o 
  12  -7   5      151.62      124.35     22.29 o 
  13  -7   5        0.67        7.32     16.02 o 
 -11  -6   5        2.62      -22.96     32.41 o 
 -10  -6   5       89.77       33.58     21.17 o 
  -9  -6   5      458.48      492.10     49.01 o 
  -8  -6   5      369.46      362.23     35.97 o 
  -7  -6   5       35.97       26.72      7.89 o 
  -6  -6   5       77.75       63.80     13.75 o 
  -5  -6   5      696.79      669.76     34.55 o 
  -4  -6   5     1944.83     1854.75     53.31 o 
  -3  -6   5       39.39       57.08     14.14 o 
  -2  -6   5      156.56      172.82     16.05 o 
  -1  -6   5      444.09      465.26     25.44 o 
   0  -6   5      353.69      377.77     22.92 o 
   1  -6   5     2910.49     2906.85     54.87 o 
   2  -6   5      534.77      492.69     25.30 o 
   3  -6   5     4686.02     4556.05     74.34 o 
   4  -6   5      537.29      515.47     32.46 o 
   5  -6   5      776.92      763.46     31.69 o 
   6  -6   5      153.15      213.69     24.93 o 
   7  -6   5     1887.84     1932.30     98.41 o 
   8  -6   5       19.46       15.81     19.31 o 
   9  -6   5        0.41       20.42     14.48 o 
  10  -6   5      251.39      235.98     30.13 o 
  11  -6   5       21.06       -9.87     28.78 o 
  12  -6   5       13.17        6.28     26.66 o 
  13  -6   5        5.00       29.12     28.84 o 
 -11  -5   5        1.46       37.18     47.00 o 
 -10  -5   5      258.05      226.86     32.02 o 
  -9  -5   5     1394.42     1446.04     63.75 o 
  -8  -5   5       16.86       -9.41     10.48 o 
  -7  -5   5        1.53        0.60     10.66 o 
  -6  -5   5       46.08       48.12     11.94 o 
  -5  -5   5       77.25       61.93     12.04 o 
  -4  -5   5      215.55      194.82     27.67 o 
  -3  -5   5     1021.39     1079.89     31.80 o 
  -2  -5   5      690.64      798.77     28.36 o 
  -1  -5   5      419.56      423.04     23.43 o 
   0  -5   5     3995.77     4055.68     96.40 o 
   1  -5   5       30.20       26.68     25.54 o 
   2  -5   5     4801.00     4707.08     66.60 o 
   3  -5   5     2077.53     2086.50     53.59 o 
   4  -5   5     5296.52     5759.16     85.75 o 
   5  -5   5     1163.03     1196.34     36.81 o 
   6  -5   5     1577.01     1650.98     39.74 o 
   7  -5   5       28.56       30.78      9.74 o 
   8  -5   5      196.88      208.14     20.89 o 
   9  -5   5     1169.47     1121.24     42.61 o 
  10  -5   5        2.12       27.30     10.73 o 
  11  -5   5       22.44       29.33     11.66 o 
  12  -5   5       45.80       40.36     22.84 o 
  13  -5   5      178.36      212.56     36.55 o 
  14  -5   5      120.22       69.86     43.16 o 
 -11  -4   5      280.01      376.08     68.51 o 
 -10  -4   5      661.90      834.38     71.83 o 
  -9  -4   5      913.91      979.79     43.33 o 
  -8  -4   5      182.66      174.36     14.07 o 
  -7  -4   5      312.81      292.87     24.42 o 
  -6  -4   5       55.15       55.31     11.66 o 
  -5  -4   5       31.09       34.73     10.55 o 
  -4  -4   5      772.14      805.63     25.54 o 
  -3  -4   5     1399.04     1416.81     34.76 o 
  -2  -4   5      710.20      571.29     24.02 o 
  -1  -4   5       37.18       31.90     10.61 o 
   0  -4   5       29.94       24.36     10.67 o 
   1  -4   5       92.28       85.10     12.44 o 
   2  -4   5      583.65      510.34     26.44 o 
   3  -4   5     5117.31     5415.06    115.87 o 
   4  -4   5      133.39      183.34     24.09 o 
   5  -4   5     1878.56     2044.98     56.62 o 
   6  -4   5       80.67       83.19     15.82 o 
   7  -4   5      140.27      124.23     18.28 o 
   8  -4   5      197.09      209.26     27.73 o 
   9  -4   5      820.17      800.47     36.05 o 
  10  -4   5      676.90      699.96     37.15 o 
  11  -4   5        9.05       39.13      7.15 o 
  12  -4   5       94.72       70.68     32.36 o 
  13  -4   5      370.72      417.83     44.69 o 
  14  -4   5      113.52      129.61     32.85 o 
 -11  -3   5       18.57       22.79     26.94 o 
 -10  -3   5       51.84       65.95     32.13 o 
  -9  -3   5       44.41       62.60     19.49 o 
  -8  -3   5       32.99       29.94      5.78 o 
  -7  -3   5      339.91      353.66     21.02 o 
  -6  -3   5       88.99       90.06     13.37 o 
  -5  -3   5      888.21      913.35     28.94 o 
  -4  -3   5     1102.64     1100.75     27.74 o 
  -3  -3   5     6740.12     7079.67     91.71 o 
  -2  -3   5     4013.14     4003.53     81.99 o 
  -1  -3   5     3773.07     3672.44     49.20 o 
   0  -3   5     6081.24     6379.23     73.53 o 
   1  -3   5       90.38       80.00     12.89 o 
   2  -3   5     1698.72     1696.27     52.78 o 
   3  -3   5      178.21      182.38     18.20 o 
   4  -3   5       42.13       30.43     12.85 o 
   5  -3   5     2406.22     2359.62     51.33 o 
   6  -3   5       99.42      133.21     15.64 o 
   7  -3   5      443.04      507.65     23.83 o 
   8  -3   5      407.58      418.90     21.44 o 
   9  -3   5      354.16      395.27     24.79 o 
  10  -3   5      448.28      442.55     34.41 o 
  11  -3   5     1431.50     1466.18     65.55 o 
  12  -3   5      493.93      490.52     40.52 o 
  13  -3   5      248.41      340.53     52.79 o 
  14  -3   5       51.68       62.06     17.03 o 
  15  -3   5       21.45       42.26     27.29 o 
 -11  -2   5       35.39       40.95     17.88 o 
 -10  -2   5        0.49       56.72     23.17 o 
  -9  -2   5       34.08       25.94     23.52 o 
  -8  -2   5     1167.75     1204.65     34.40 o 
  -7  -2   5      573.52      578.90     22.39 o 
  -6  -2   5       37.37       39.66     14.04 o 
  -5  -2   5      430.05      490.95     22.24 o 
  -4  -2   5     2335.59     2361.19     39.02 o 
  -3  -2   5     1989.08     1843.66     32.94 o 
  -2  -2   5     1887.92     1678.91     41.28 o 
  -1  -2   5       83.61       57.42     10.90 o 
   0  -2   5     9239.26     9314.11     92.95 o 
   1  -2   5     8808.43     9249.74     94.57 o 
   2  -2   5     2061.81     2050.65     30.96 o 
   3  -2   5     1784.03     2026.01     33.01 o 
   4  -2   5     2974.80     2908.94     44.28 o 
   5  -2   5     2683.15     2551.77     42.80 o 
   6  -2   5        7.29        4.78      8.90 o 
   7  -2   5      955.93      849.45     27.51 o 
   8  -2   5      828.17      868.78     27.05 o 
   9  -2   5      334.73      313.46     24.21 o 
  10  -2   5        8.04       56.97     19.18 o 
  11  -2   5      183.95      145.19     23.13 o 
  12  -2   5       14.88       33.81     10.05 o 
  13  -2   5        4.21       10.86      9.85 o 
  14  -2   5      276.04      304.89     44.77 o 
  15  -2   5       10.54       31.68     34.14 o 
 -11  -1   5       30.34       35.83     22.34 o 
 -10  -1   5       43.32       54.09     20.16 o 
  -9  -1   5      589.02      568.12     48.96 o 
  -8  -1   5      599.39      629.96     38.80 o 
  -7  -1   5     1227.20     1286.77     28.36 o 
  -6  -1   5      462.21      502.67     24.98 o 
  -5  -1   5      523.88      511.06     26.57 o 
  -4  -1   5        2.55       -3.77     11.64 o 
  -3  -1   5      172.57      140.81     11.47 o 
  -2  -1   5      301.35      339.48     15.49 o 
  -1  -1   5       28.46       53.67      9.73 o 
   0  -1   5     2046.86     1988.52     26.85 o 
   1  -1   5     3929.02     4112.71     47.13 o 
   2  -1   5     3238.19     3033.73     66.31 o 
   3  -1   5     2105.06     2104.97     41.13 o 
   4  -1   5      144.07       73.84     12.43 o 
   5  -1   5     5960.34     5795.01     97.28 o 
   6  -1   5      444.85      339.38     21.05 o 
   7  -1   5      533.90      421.81     35.34 o 
   8  -1   5     3423.03     3351.45     56.18 o 
   9  -1   5      612.59      618.68     25.95 o 
  10  -1   5      636.24      631.56     24.31 o 
  11  -1   5     1585.52     1639.14     65.92 o 
  12  -1   5      344.48      346.45     26.76 o 
  13  -1   5        0.46        5.05      6.99 o 
  14  -1   5       45.84       28.80     10.59 o 
  15  -1   5      226.18      280.56     69.38 o 
 -11   0   5       45.69       51.39     25.39 o 
 -10   0   5      192.95      202.60     33.37 o 
  -9   0   5       83.68       34.69     21.74 o 
  -8   0   5      867.69     1011.27     62.66 o 
  -7   0   5      585.15      651.81     20.07 o 
  -6   0   5      886.13      865.18     29.74 o 
  -5   0   5      413.99      404.98     19.16 o 
  -4   0   5     3998.18     4148.27     43.36 o 
  -3   0   5        9.72        9.99      5.65 o 
  -2   0   5      760.87      793.05     25.17 o 
  -1   0   5      631.81      530.42     14.87 o 
   0   0   5      675.70      598.66     17.05 o 
   1   0   5       27.79        7.94     10.13 o 
   2   0   5     1103.35     1165.88     32.57 o 
   3   0   5     6476.52     6305.44     83.25 o 
   4   0   5      835.63      785.90     25.60 o 
   5   0   5      153.15       91.38     13.51 o 
   6   0   5        3.38       10.07     15.49 o 
   7   0   5      128.78       80.71     11.42 o 
   8   0   5     2138.49     2259.27     53.53 o 
   9   0   5      764.57      700.13     40.20 o 
  10   0   5      487.62      496.65     23.94 o 
  11   0   5      423.27      385.18     33.74 o 
  12   0   5        4.14       27.80     11.11 o 
  13   0   5       41.19       30.73      8.69 o 
  14   0   5     1024.46     1106.67    115.79 o 
  16   0   5      131.06      122.02     49.35 o 
 -11   1   5       60.12       54.78     30.61 o 
 -10   1   5       58.33       41.20     32.49 o 
  -9   1   5      316.72      320.04     34.75 o 
  -8   1   5      188.66      207.65     21.45 o 
  -7   1   5      537.75      550.05     28.53 o 
  -6   1   5      132.71      144.17     19.68 o 
  -5   1   5      578.88      519.55     20.23 o 
  -4   1   5      337.18      325.88     15.35 o 
  -3   1   5     2516.01     2724.13     40.62 o 
  -2   1   5      345.59      302.76     13.43 o 
  -1   1   5     1597.63     1582.76     20.86 o 
   0   1   5        4.72       13.86      7.62 o 
   1   1   5     1108.77     1091.04     26.02 o 
   2   1   5    11635.92    11599.03     67.67 o 
   3   1   5      714.68      649.58     30.29 o 
   4   1   5     1675.29     1452.96     31.33 o 
   5   1   5     1050.43      967.64     28.72 o 
   6   1   5      670.76      690.80     22.61 o 
   7   1   5     1719.14     1687.51     30.70 o 
   8   1   5      112.06      144.63     21.66 o 
   9   1   5     1271.28     1251.08     34.48 o 
  10   1   5      886.60      875.69     30.73 o 
  11   1   5      141.06      120.91     14.03 o 
  12   1   5      176.04      185.05     20.00 o 
  13   1   5       85.76       78.89     11.30 o 
  14   1   5      337.79      329.65     32.30 o 
  15   1   5      215.30      141.70     51.77 o 
  16   1   5      498.25      777.14     99.02 o 
 -11   2   5       33.25       92.79     42.61 o 
 -10   2   5       77.60       77.22     27.82 o 
  -9   2   5      248.75      268.32     37.42 o 
  -8   2   5      187.10      250.59     67.04 o 
  -7   2   5      113.96       67.01     14.37 o 
  -6   2   5        1.29        4.21     10.85 o 
  -5   2   5      617.32      618.19     20.36 o 
  -4   2   5      854.09      787.85     21.26 o 
  -3   2   5        8.91       12.03      5.40 o 
  -2   2   5     2594.81     2612.21     41.72 o 
  -1   2   5     2848.66     2731.02     36.91 o 
   0   2   5      196.96      166.33     20.59 o 
   1   2   5     2971.54     2860.51     55.70 o 
   2   2   5     1825.72     1876.02     36.44 o 
   3   2   5     4791.11     4484.92     71.16 o 
   4   2   5      167.13      205.73     22.48 o 
   5   2   5      376.49      317.74     22.63 o 
   6   2   5       59.30      105.19     13.91 o 
   7   2   5      188.38      207.60     16.07 o 
   8   2   5     3162.24     3185.20     71.43 o 
   9   2   5       95.93       87.33     12.81 o 
  10   2   5     1593.87     1627.18     42.78 o 
  11   2   5       12.41       22.04      8.46 o 
  12   2   5      289.70      341.04     31.46 o 
  13   2   5        8.78        6.46      5.77 o 
  14   2   5       63.41       64.17     15.40 o 
  15   2   5      363.33      278.90     67.30 o 
  16   2   5       26.30      -13.25     39.01 o 
 -10   3   5      127.86       95.15     25.49 o 
  -9   3   5      325.79      369.55     40.44 o 
  -8   3   5       26.69       22.86      7.30 o 
  -7   3   5      134.23       85.74     19.95 o 
  -6   3   5      396.91      417.83     22.88 o 
  -5   3   5       78.56       49.66     10.36 o 
  -4   3   5      585.05      556.03     20.17 o 
  -3   3   5       40.63       20.02      7.60 o 
  -2   3   5     7207.77     7526.70     76.25 o 
  -1   3   5       38.08       53.01      7.52 o 
   0   3   5     1954.19     1835.35     42.20 o 
   1   3   5     1028.73     1080.53     51.64 o 
   2   3   5      781.49      725.92     19.80 o 
   3   3   5      543.78      599.89     18.48 o 
   4   3   5      482.58      423.44     17.96 o 
   5   3   5      432.52      357.52     19.54 o 
   6   3   5      326.00      373.00     18.65 o 
   7   3   5     7762.53     8587.37     97.64 o 
   8   3   5       27.56       37.12      8.86 o 
   9   3   5       56.72       32.55     11.53 o 
  10   3   5     2595.56     2640.22     61.08 o 
  11   3   5      520.40      485.61     23.76 o 
  12   3   5      747.97      743.72     55.61 o 
  13   3   5      359.83      418.44     21.30 o 
  14   3   5       59.91       35.54     15.34 o 
  15   3   5       11.93       22.65     28.01 o 
  16   3   5      121.51      125.20     46.90 o 
 -10   4   5        6.32        9.55     14.87 o 
  -9   4   5      180.59      166.67     31.24 o 
  -8   4   5      138.34      122.03     16.58 o 
  -7   4   5      547.54      590.80     21.89 o 
  -6   4   5        2.01        4.52      7.52 o 
  -5   4   5       87.87       85.15     14.12 o 
  -4   4   5      741.93      695.93     22.82 o 
  -3   4   5     2299.94     2351.08     38.86 o 
  -2   4   5     2794.51     2795.18     40.88 o 
  -1   4   5     1869.06     1922.24     40.80 o 
   0   4   5     2460.17     2705.98     30.40 o 
   1   4   5      524.45      614.29     17.25 o 
   2   4   5     1056.07     1042.38     25.97 o 
   3   4   5       60.43       52.10      8.37 o 
   4   4   5     1111.65      966.70     22.17 o 
   5   4   5       71.03       76.76     13.67 o 
   6   4   5     7771.68     8360.72     94.36 o 
   7   4   5       23.93       21.94      5.97 o 
   8   4   5      434.89      416.54     21.34 o 
   9   4   5      292.16      293.58     18.46 o 
  10   4   5     2896.71     3063.58     66.69 o 
  11   4   5      700.08      686.05     32.00 o 
  12   4   5        8.33       21.67     14.97 o 
  13   4   5      553.56      530.94     38.78 o 
  14   4   5      179.93      170.85     27.84 o 
  15   4   5       31.41       37.75     24.33 o 
  16   4   5      318.85      276.69     65.85 o 
 -10   5   5       45.87       42.37     16.29 o 
  -8   5   5      319.93      343.36     29.12 o 
  -7   5   5      112.82       91.22     19.78 o 
  -6   5   5      480.95      542.79     26.42 o 
  -5   5   5       11.50       12.90      7.98 o 
  -4   5   5       74.56       68.55     16.70 o 
  -3   5   5     2274.53     2373.58     45.91 o 
  -2   5   5     2977.26     3161.72     40.83 o 
  -1   5   5      232.96      279.21     13.79 o 
   0   5   5        0.86        7.56      7.15 o 
   1   5   5      125.06      147.36     16.28 o 
   2   5   5     2716.09     3064.87     43.61 o 
   3   5   5     2849.44     2781.25     39.49 o 
   4   5   5     6838.73     7192.10     79.26 o 
   5   5   5    14645.62    15331.45    103.51 o 
   6   5   5        6.86       22.54     13.58 o 
   7   5   5     1401.12     1376.40     30.72 o 
   8   5   5       84.93      128.09     19.27 o 
   9   5   5      296.39      244.92     18.75 o 
  10   5   5      116.65      115.83     14.93 o 
  11   5   5       19.08       15.17      9.21 o 
  12   5   5      151.76      121.07     31.80 o 
  13   5   5      293.03      292.95     21.96 o 
  14   5   5      275.96      245.98     22.27 o 
  15   5   5        3.28       16.25     14.79 o 
  16   5   5      245.54      187.04     80.79 o 
  -9   6   5        4.61       39.25     19.96 o 
  -8   6   5      439.63      423.64     33.29 o 
  -7   6   5     1029.14     1107.87     64.75 o 
  -6   6   5      356.84      340.14     29.72 o 
  -5   6   5       46.80       40.54      7.29 o 
  -4   6   5      180.70      167.51     17.41 o 
  -3   6   5      845.72      877.25     27.67 o 
  -2   6   5       44.78       58.25     11.67 o 
  -1   6   5       47.17       53.98      7.38 o 
   0   6   5      998.12      916.79     27.37 o 
   1   6   5     1589.47     1643.26     27.41 o 
   2   6   5      281.18      368.47     25.77 o 
   3   6   5      875.09      861.26     23.79 o 
   4   6   5     3892.26     3889.50     65.48 o 
   5   6   5      776.03      698.22     29.12 o 
   6   6   5        5.96       19.65      8.61 o 
   7   6   5      883.63      918.69     31.24 o 
   8   6   5      399.97      363.67     21.11 o 
   9   6   5        0.62       13.42     10.73 o 
  10   6   5        7.83       26.38     13.28 o 
  11   6   5     1066.05     1094.01     39.42 o 
  12   6   5      135.91      167.00     31.67 o 
  13   6   5      484.28      484.86     38.67 o 
  14   6   5      162.19      148.10     36.01 o 
  15   6   5      471.45      504.92     40.99 o 
  16   6   5       59.06       70.00     39.05 o 
  -9   7   5        1.42       21.82     21.75 o 
  -8   7   5      510.24      568.32     40.44 o 
  -7   7   5      554.53      628.77     29.79 o 
  -6   7   5      261.25      273.88     23.16 o 
  -5   7   5        0.34       19.33      9.39 o 
  -4   7   5       57.14       59.24      9.08 o 
  -3   7   5       68.09       72.27     11.72 o 
  -2   7   5     1427.34     1477.30     46.27 o 
  -1   7   5     1922.48     1900.20     35.67 o 
   0   7   5     1959.78     1988.89     45.57 o 
   1   7   5     1865.75     1930.93     46.55 o 
   2   7   5      400.14      379.26     22.00 o 
   3   7   5     2755.97     2662.50     50.79 o 
   4   7   5      578.73      525.41     21.43 o 
   5   7   5     1123.18     1285.69     56.60 o 
   6   7   5       33.67       54.96     14.72 o 
   7   7   5       79.50       73.97     11.09 o 
   8   7   5     1088.46     1003.22     37.46 o 
   9   7   5        4.55        7.11     16.67 o 
  10   7   5      542.91      533.11     32.11 o 
  11   7   5       12.26       12.18     11.49 o 
  12   7   5      469.98      514.80     35.89 o 
  13   7   5     1261.34     1281.20     49.43 o 
  14   7   5     1009.74     1086.21     54.34 o 
  15   7   5      670.02      751.27     56.24 o 
  16   7   5      575.73      590.79     75.67 o 
  -8   8   5       60.99       74.88     16.70 o 
  -7   8   5      175.85      175.05     22.04 o 
  -6   8   5      159.78       97.10     17.73 o 
  -5   8   5        0.31       10.02      7.86 o 
  -4   8   5      126.71      115.45     17.59 o 
  -3   8   5        0.91       19.14      8.70 o 
  -2   8   5      221.89      240.68     26.03 o 
  -1   8   5     2578.13     2553.53     78.21 o 
   0   8   5     1797.03     1889.37     61.69 o 
   1   8   5     2531.78     2618.03     41.06 o 
   2   8   5      895.99      914.10     30.48 o 
   3   8   5       29.79       16.88     16.12 o 
   4   8   5        8.93       13.47      9.93 o 
   5   8   5       27.09       41.54     10.86 o 
   6   8   5     1629.94     1619.40     40.08 o 
   7   8   5      473.23      470.30     26.64 o 
   8   8   5       27.26       40.45     10.92 o 
   9   8   5        1.00       11.64     14.89 o 
  10   8   5      170.05      169.97     23.67 o 
  11   8   5      113.66      102.53     17.87 o 
  12   8   5      637.79      633.12     34.33 o 
  13   8   5      244.41      208.68     33.12 o 
  14   8   5      138.28      121.91     46.97 o 
  15   8   5      693.67      787.72     74.02 o 
  16   8   5      262.51      233.45     73.04 o 
  -8   9   5        2.02       28.84     29.71 o 
  -7   9   5        1.49      -10.58     12.70 o 
  -6   9   5      338.67      368.57     53.52 o 
  -5   9   5      214.57      221.47     37.16 o 
  -4   9   5       46.47       45.23      9.32 o 
  -3   9   5       30.04       37.35      7.75 o 
  -2   9   5      774.83      773.95     30.31 o 
  -1   9   5       41.21       52.54      9.32 o 
   0   9   5      587.50      572.64     32.83 o 
   1   9   5       69.02       69.07     14.19 o 
   2   9   5      197.28      227.93     21.54 o 
   3   9   5       28.82       36.76     10.52 o 
   4   9   5        4.13       -5.36     11.59 o 
   5   9   5      546.35      572.96     30.96 o 
   6   9   5      198.61      148.13     23.41 o 
   7   9   5     3334.85     3492.17    116.03 o 
   8   9   5       62.43       47.47     12.19 o 
   9   9   5      981.44      989.75     49.43 o 
  10   9   5     2397.56     2426.65     66.53 o 
  11   9   5      736.84      738.65     37.61 o 
  12   9   5      305.76      312.25     29.99 o 
  13   9   5       15.53       49.69     39.64 o 
  14   9   5       77.78       46.30     20.25 o 
  15   9   5      109.87       83.07     29.02 o 
  -7  10   5      210.47      118.46     41.50 o 
  -6  10   5      632.64      720.90     67.47 o 
  -5  10   5      746.85      677.27     36.98 o 
  -4  10   5       51.21       28.96      9.78 o 
  -3  10   5        9.92       12.40     10.96 o 
  -2  10   5      211.88      204.99     24.49 o 
  -1  10   5     2320.57     2419.10     66.51 o 
   0  10   5        4.40       17.20     11.20 o 
   1  10   5      110.20      104.04     14.46 o 
   2  10   5      809.79      833.36     30.83 o 
   3  10   5      657.60      665.15     32.05 o 
   4  10   5        1.70       17.65     19.06 o 
   5  10   5        1.21       33.98     21.28 o 
   6  10   5      829.47      879.60     32.84 o 
   7  10   5       74.69       61.73     13.30 o 
   8  10   5      820.83      891.68     43.63 o 
   9  10   5      188.38      119.45     27.34 o 
  10  10   5     2997.36     3065.09     99.34 o 
  11  10   5     1995.08     2096.49     93.93 o 
  12  10   5        6.48       18.31     18.13 o 
  13  10   5       63.11       51.90     18.78 o 
  14  10   5        0.21        8.40     22.53 o 
  15  10   5        0.03       39.07     17.72 o 
  -6  11   5      246.48      236.62     44.81 o 
  -5  11   5      233.38      197.38     33.17 o 
  -4  11   5       87.30       67.08     23.15 o 
  -3  11   5      184.02      166.03     23.15 o 
  -2  11   5      164.11      112.18     31.27 o 
  -1  11   5       54.72       41.35     11.29 o 
   0  11   5       64.17       61.59     11.38 o 
   1  11   5     3887.09     4100.75    181.90 o 
   2  11   5        0.46        1.14     17.65 o 
   3  11   5      722.33      694.63     37.45 o 
   4  11   5      599.63      575.41     30.32 o 
   5  11   5     1238.22     1209.02     44.64 o 
   6  11   5       10.00       22.42     23.37 o 
   7  11   5      106.95      102.70     18.25 o 
   8  11   5      186.73      112.50     19.57 o 
   9  11   5     1108.53     1065.33     76.70 o 
  10  11   5      136.10      111.38     19.52 o 
  11  11   5      703.18      684.66     44.38 o 
  12  11   5       24.34       17.48     21.29 o 
  13  11   5       46.23       37.44     11.43 o 
  14  11   5       62.79       55.75     20.65 o 
  15  11   5        5.71       28.48     29.07 o 
  -5  12   5       92.17       74.05     16.25 o 
  -4  12   5       93.07       71.15     19.66 o 
  -3  12   5       57.20       55.50     13.43 o 
  -2  12   5      783.68      727.74     72.86 o 
  -1  12   5      144.04      136.32     22.61 o 
   0  12   5     2529.74     2753.88    142.98 o 
   1  12   5        5.66       -5.61     21.18 o 
   2  12   5      740.32      781.94     37.67 o 
   3  12   5      220.93      276.97     31.99 o 
   4  12   5     2619.72     2736.21     84.08 o 
   5  12   5     1412.31     1472.41     63.04 o 
   6  12   5     1443.69     1618.68     64.97 o 
   7  12   5      236.76      223.35     40.19 o 
   8  12   5      398.58      353.32     55.97 o 
   9  12   5       64.00       53.05     21.75 o 
  10  12   5      334.81      333.55     47.21 o 
  11  12   5        0.08       29.40     16.57 o 
  12  12   5       29.31       10.67     27.39 o 
  13  12   5      256.45      222.45     46.42 o 
  14  12   5      331.61      348.45     48.35 o 
  -4  13   5        5.98       17.45     16.71 o 
  -3  13   5      154.61      216.14     63.90 o 
  -2  13   5       26.14       34.01     17.71 o 
  -1  13   5      104.93       97.94     15.96 o 
   0  13   5        1.94       10.53      9.35 o 
   1  13   5      310.28      444.42    118.13 o 
   2  13   5      344.79      337.74     40.06 o 
   3  13   5      577.46      639.46     45.20 o 
   4  13   5       17.89       -4.50     19.66 o 
   5  13   5     1536.80     1703.05     80.91 o 
   6  13   5      190.71      196.99     49.64 o 
   7  13   5      647.60      797.13     58.28 o 
   8  13   5      218.85      206.54     37.09 o 
   9  13   5       22.10       32.43     19.60 o 
  10  13   5      191.31      197.20     32.47 o 
  11  13   5        0.33       38.81     17.42 o 
  12  13   5      479.17      542.92     81.69 o 
  13  13   5       96.59       60.83     21.30 o 
  -3  14   5      102.74       55.25     18.77 o 
  -2  14   5      382.03      410.71     42.62 o 
  -1  14   5      233.26      224.74     56.04 o 
   0  14   5      407.08      389.48     42.55 o 
   1  14   5      117.82       94.16     18.56 o 
   2  14   5       82.79       75.49     19.39 o 
   3  14   5      168.17      199.37     26.65 o 
   4  14   5     1042.06     1017.52     74.47 o 
   5  14   5       28.24       15.74     16.78 o 
   6  14   5       23.28       53.34     29.09 o 
   7  14   5       53.12       66.99     15.35 o 
   8  14   5       45.54       41.70     20.31 o 
   9  14   5       25.13       36.97     23.47 o 
  10  14   5       37.29       36.21     23.31 o 
  11  14   5      936.97     1013.81    122.28 o 
  12  14   5        5.17        7.55     25.58 o 
  -1  15   5      667.83      717.41     61.29 o 
   0  15   5      386.74      529.53    126.17 o 
   1  15   5      356.31      355.19     43.96 o 
   2  15   5       11.84       16.28     21.94 o 
   3  15   5       27.34       26.51     15.87 o 
   4  15   5      128.84       78.69     28.04 o 
   5  15   5      137.47      127.83     29.16 o 
   6  15   5      205.75      148.28     37.31 o 
   7  15   5      368.50      376.68     49.95 o 
   8  15   5       15.00       27.67     19.68 o 
   9  15   5       59.15        0.38     24.43 o 
  10  15   5      501.88      552.85     72.60 o 
  11  15   5        1.26       23.50     26.70 o 
   1  16   5      174.83      196.84     56.27 o 
   2  16   5      138.06       75.99     40.66 o 
   3  16   5        7.06      -29.97     29.97 o 
   4  16   5      343.27      216.06     44.27 o 
   5  16   5        2.61       20.06     22.48 o 
   6  16   5      493.04      521.07     52.91 o 
   7  16   5      900.86     1050.54     99.02 o 
   8  16   5        4.68       25.23     23.31 o 
   9  16   5       73.87      127.45     38.09 o 
  -4 -14   6        0.08       37.50     21.89 o 
  -3 -14   6       21.39       42.66     26.02 o 
  -2 -14   6       45.30       56.22     19.93 o 
  -1 -14   6       81.62      114.77     36.60 o 
   0 -14   6        1.02        0.89     26.88 o 
   1 -14   6      570.41      528.21     64.78 o 
   2 -14   6      436.66      438.50     82.31 o 
   3 -14   6      366.54      391.11     49.45 o 
   4 -14   6       30.37       35.71     20.61 o 
  -6 -13   6       13.36       44.52     21.36 o 
  -5 -13   6       38.38       56.86     14.39 o 
  -4 -13   6      776.96      832.29     85.91 o 
  -3 -13   6      195.43      174.45     34.98 o 
  -2 -13   6      193.28      105.86     30.20 o 
  -1 -13   6       35.38       15.46     29.88 o 
   0 -13   6      132.91      119.97     46.24 o 
   1 -13   6       56.79       45.34     18.33 o 
   2 -13   6       44.30       60.10     23.92 o 
   3 -13   6       56.11       40.93     44.55 o 
   4 -13   6        0.79       28.75     20.33 o 
   5 -13   6       69.56       49.67     25.27 o 
   6 -13   6      224.88      169.46     44.82 o 
  -7 -12   6       30.66       53.45     34.40 o 
  -6 -12   6       71.76       81.49     30.88 o 
  -5 -12   6       87.32       87.25     49.18 o 
  -4 -12   6     1123.75     1223.98     73.81 o 
  -3 -12   6      333.47      410.88     54.18 o 
  -2 -12   6      167.78      189.04     35.83 o 
  -1 -12   6      654.10      795.11     64.84 o 
   0 -12   6        1.64       12.40     23.66 o 
   1 -12   6      165.19      218.98     36.79 o 
   2 -12   6        4.44       20.63     19.23 o 
   3 -12   6      121.38       75.47     28.68 o 
   4 -12   6      126.95       87.36     29.06 o 
   5 -12   6        0.37       30.58     30.63 o 
   6 -12   6       15.26      -14.58     25.47 o 
   7 -12   6        2.22       93.00     24.45 o 
   8 -12   6      112.04      108.39     35.66 o 
  -8 -11   6      256.35      219.52     38.93 o 
  -7 -11   6       60.89       65.32     23.44 o 
  -6 -11   6        1.82       25.29     36.28 o 
  -5 -11   6      330.15      335.99     60.28 o 
  -4 -11   6      236.33      244.50     38.51 o 
  -3 -11   6      156.60       93.65     57.41 o 
  -2 -11   6       53.67      111.12     77.64 o 
  -1 -11   6       98.66       53.10     18.74 o 
   0 -11   6       86.92      127.69     30.59 o 
   1 -11   6       34.98       70.47     20.51 o 
   2 -11   6        7.11       42.80     25.26 o 
   3 -11   6        1.53        7.31     27.03 o 
   4 -11   6      646.39      629.59     55.79 o 
   5 -11   6      415.87      469.87     56.80 o 
   6 -11   6        3.19       20.80     32.67 o 
   7 -11   6      276.22      380.65     48.04 o 
   8 -11   6       78.84       42.66     20.98 o 
   9 -11   6      118.26       65.97     22.67 o 
  -9 -10   6      187.82       98.72     52.03 o 
  -8 -10   6      360.97      339.65     43.12 o 
  -7 -10   6      111.29      125.14     24.28 o 
  -6 -10   6      268.58      380.60     59.38 o 
  -5 -10   6      105.28       64.92     36.26 o 
  -4 -10   6      328.10      325.70     52.22 o 
  -3 -10   6      742.81      783.07     54.22 o 
  -2 -10   6      102.20      125.80     33.29 o 
  -1 -10   6        5.05      -15.27     25.85 o 
   0 -10   6      434.24      396.28     42.09 o 
   1 -10   6      101.96       88.63     42.63 o 
   2 -10   6        7.08       31.30     14.17 o 
   3 -10   6      297.04      284.95     34.73 o 
   4 -10   6        2.18       37.50     18.47 o 
   5 -10   6      992.23     1011.79     75.76 o 
   6 -10   6      201.35      179.20     33.03 o 
   7 -10   6      232.03      270.29     74.62 o 
   8 -10   6      728.26      760.88     56.52 o 
   9 -10   6       36.46       20.05     40.72 o 
  10 -10   6        1.88        3.94     27.32 o 
  -9  -9   6      422.65      461.91     42.86 o 
  -8  -9   6      319.63      337.96     80.79 o 
  -7  -9   6      446.78      397.80     51.60 o 
  -6  -9   6      120.98       66.82     25.84 o 
  -5  -9   6       81.03       97.60     20.31 o 
  -4  -9   6      298.26      292.72     25.08 o 
  -3  -9   6        8.78       19.59     33.50 o 
  -2  -9   6     1326.93     1308.68     91.89 o 
  -1  -9   6       17.70       26.59     18.86 o 
   0  -9   6      100.99      117.50     25.09 o 
   1  -9   6       92.82       89.39     14.43 o 
   2  -9   6      520.15      454.64     39.51 o 
   3  -9   6      311.76      384.52     58.22 o 
   4  -9   6        8.64       18.15     15.73 o 
   5  -9   6        6.91       24.67     49.42 o 
   6  -9   6      941.65      954.36     72.58 o 
   7  -9   6      108.77      147.49     64.00 o 
   8  -9   6      105.01      108.42     33.51 o 
   9  -9   6       66.18      103.74     19.82 o 
  10  -9   6      278.09      241.05     47.64 o 
  11  -9   6        1.47       45.05     16.04 o 
 -10  -8   6       28.86       56.79     35.55 o 
  -9  -8   6      127.33      134.73     59.38 o 
  -8  -8   6      446.94      401.05     35.20 o 
  -7  -8   6       21.06       35.69     21.61 o 
  -6  -8   6       40.57       31.87     21.92 o 
  -5  -8   6      115.44      100.90     20.36 o 
  -4  -8   6      421.25      359.87     29.86 o 
  -3  -8   6     1259.80     1234.11     40.47 o 
  -2  -8   6      678.30      615.18     36.20 o 
  -1  -8   6     2546.54     2597.76     66.09 o 
   0  -8   6        4.72       -7.67     19.83 o 
   1  -8   6     2185.45     2114.34     66.29 o 
   2  -8   6      925.15      894.11     36.34 o 
   3  -8   6      414.78      354.03     35.68 o 
   4  -8   6        6.59       36.96     11.34 o 
   5  -8   6       20.34       31.46     14.75 o 
   6  -8   6        1.18       69.04     46.41 o 
   7  -8   6        0.25       18.51     25.61 o 
   8  -8   6        5.79       27.75     17.36 o 
   9  -8   6      231.98      165.64     54.23 o 
  10  -8   6        0.97       65.03     29.02 o 
  11  -8   6        2.04       10.96     29.40 o 
  12  -8   6        4.74       39.82     21.75 o 
 -10  -7   6       25.41       26.94     35.07 o 
  -9  -7   6      178.38      112.63    107.68 o 
  -8  -7   6      247.98      193.55     38.84 o 
  -7  -7   6       84.78       50.02     14.60 o 
  -6  -7   6       65.84       45.38      8.32 o 
  -5  -7   6        9.27        3.23     15.28 o 
  -4  -7   6        1.24       14.44     12.96 o 
  -3  -7   6       42.87       52.47      9.70 o 
  -2  -7   6     1002.01     1017.72     35.32 o 
  -1  -7   6       80.93       78.80     16.08 o 
   0  -7   6     1930.86     1983.42     53.76 o 
   1  -7   6      455.76      408.95     28.75 o 
   2  -7   6     3394.38     3526.72     63.75 o 
   3  -7   6     1094.69     1084.32     40.72 o 
   4  -7   6      316.74      312.73     26.66 o 
   5  -7   6      237.59      186.03     20.97 o 
   6  -7   6        0.95       35.58     16.55 o 
   7  -7   6      928.57      907.75     47.08 o 
   8  -7   6      727.84      678.64     39.14 o 
   9  -7   6      492.90      528.44     36.59 o 
  10  -7   6      425.60      391.61     52.05 o 
  11  -7   6        1.35        8.27     34.62 o 
  12  -7   6        5.26       16.16     14.17 o 
  13  -7   6       63.18       55.16     24.61 o 
 -10  -6   6      474.24      549.39     88.26 o 
  -9  -6   6        1.05       15.99     12.53 o 
  -8  -6   6       81.72       19.51     17.88 o 
  -7  -6   6      429.37      409.60     29.62 o 
  -6  -6   6      210.22      174.61     22.30 o 
  -5  -6   6     1030.50     1035.15     42.19 o 
  -4  -6   6      196.16      202.64     19.41 o 
  -3  -6   6     1233.95     1222.50     58.72 o 
  -2  -6   6       46.65       58.53     15.81 o 
  -1  -6   6      215.52      209.23     30.41 o 
   0  -6   6      139.54      159.47     17.29 o 
   1  -6   6     1153.86     1166.18     37.40 o 
   2  -6   6       38.65       65.93     25.92 o 
   3  -6   6       49.64       45.76     10.84 o 
   4  -6   6       41.35       64.71     14.49 o 
   5  -6   6      144.54      159.53     25.45 o 
   6  -6   6      465.70      452.24     25.76 o 
   7  -6   6        2.77       26.64     17.34 o 
   8  -6   6     1344.83     1378.45     50.03 o 
   9  -6   6      491.18      485.65     33.19 o 
  10  -6   6     1129.83     1176.15     50.25 o 
  11  -6   6       68.91       66.36     13.77 o 
  12  -6   6       41.78       36.06     11.30 o 
  13  -6   6      175.74      134.00     33.65 o 
 -10  -5   6       51.47       16.43     19.99 o 
  -9  -5   6      324.69      336.39     75.07 o 
  -8  -5   6      138.33      127.19     19.69 o 
  -7  -5   6      575.41      576.66     26.23 o 
  -6  -5   6      191.17      219.46     21.44 o 
  -5  -5   6      109.16       98.59     13.45 o 
  -4  -5   6     2570.02     2521.84     96.76 o 
  -3  -5   6      484.16      506.42     32.55 o 
  -2  -5   6     1564.00     1437.97     42.67 o 
  -1  -5   6      249.20      193.92     19.18 o 
   0  -5   6      159.19      184.41     19.42 o 
   1  -5   6     2018.92     2017.79     52.78 o 
   2  -5   6        0.95       15.14     16.04 o 
   3  -5   6      753.81      729.76     28.25 o 
   4  -5   6     1816.59     1809.16     43.24 o 
   5  -5   6     1427.94     1461.31     42.50 o 
   6  -5   6      713.65      780.91     38.52 o 
   7  -5   6       13.52        7.37     18.49 o 
   8  -5   6       16.71       -1.61     15.88 o 
   9  -5   6     2185.38     2361.00     77.59 o 
  10  -5   6        7.75       33.99     12.42 o 
  11  -5   6      441.89      380.66     41.10 o 
  12  -5   6       12.08       25.72     12.13 o 
  13  -5   6       99.19      124.54     34.22 o 
  14  -5   6       13.15       35.07     27.25 o 
 -11  -4   6      275.65       92.72     38.56 o 
 -10  -4   6       47.61       62.74     75.64 o 
  -9  -4   6        8.52        6.71     11.35 o 
  -8  -4   6      258.77      266.90     20.45 o 
  -7  -4   6     1087.19     1104.36     45.86 o 
  -6  -4   6      264.14      221.73     22.65 o 
  -5  -4   6       12.13       17.96     11.82 o 
  -4  -4   6      766.32      792.35     29.79 o 
  -3  -4   6     1578.02     1551.28     45.52 o 
  -2  -4   6        4.66        9.89     11.60 o 
  -1  -4   6      939.15      871.03     30.30 o 
   0  -4   6       65.58       50.76     13.69 o 
   1  -4   6       50.20       73.71     10.73 o 
   2  -4   6     4015.83     4143.03     62.14 o 
   3  -4   6     4873.96     4907.94     78.16 o 
   4  -4   6     7727.68     8060.46    106.86 o 
   5  -4   6      849.39      847.29     31.28 o 
   6  -4   6      620.75      617.59     27.53 o 
   7  -4   6       48.23       41.19     18.29 o 
   8  -4   6     1822.15     1823.45     51.97 o 
   9  -4   6      298.40      238.36     31.77 o 
  10  -4   6       56.18       61.91     13.51 o 
  11  -4   6        0.45       24.53     19.12 o 
  12  -4   6       77.11       45.92     15.48 o 
  13  -4   6        7.42       43.09     15.27 o 
  14  -4   6      114.19      142.38     35.48 o 
 -11  -3   6      114.26       52.57     22.76 o 
 -10  -3   6      109.92       86.15     36.04 o 
  -9  -3   6      162.06      126.04     17.63 o 
  -8  -3   6     1267.22     1336.95     61.36 o 
  -7  -3   6      190.37      219.90     21.16 o 
  -6  -3   6        1.82       -0.73      8.32 o 
  -5  -3   6      210.30      217.92     20.38 o 
  -4  -3   6      112.72       81.54     14.83 o 
  -3  -3   6      579.30      589.91     23.64 o 
  -2  -3   6        6.54       46.97     10.67 o 
  -1  -3   6      934.73      906.05     24.42 o 
   0  -3   6      244.71      236.68     17.74 o 
   1  -3   6      598.38      595.09     23.32 o 
   2  -3   6       20.95       18.06     19.60 o 
   3  -3   6    11130.54    12039.86    461.24 o 
   4  -3   6     1205.34     1143.15     32.75 o 
   5  -3   6     2450.11     2382.98     49.71 o 
   6  -3   6      142.60       92.96     15.75 o 
   7  -3   6     1589.19     1503.53     54.53 o 
   8  -3   6      354.87      410.79     33.44 o 
   9  -3   6      620.73      633.89     39.91 o 
  10  -3   6     1132.35     1307.86     94.37 o 
  11  -3   6      272.84      289.20     28.89 o 
  12  -3   6      787.37      789.85     40.90 o 
  13  -3   6      134.18      104.89     20.16 o 
  14  -3   6        1.52       36.09     11.43 o 
  15  -3   6       95.43       72.91     47.11 o 
 -11  -2   6       17.52       24.94     24.83 o 
 -10  -2   6      253.28      237.91     56.34 o 
  -9  -2   6      299.45      233.14     36.35 o 
  -8  -2   6      283.19      341.15     22.35 o 
  -7  -2   6      449.18      468.58     22.90 o 
  -6  -2   6       13.30       12.62      6.96 o 
  -5  -2   6        4.07       32.43      8.01 o 
  -4  -2   6       35.11       59.88     11.52 o 
  -3  -2   6      989.25      992.34     36.00 o 
  -2  -2   6     2584.21     2478.17     44.89 o 
  -1  -2   6     2342.53     2255.58     48.68 o 
   0  -2   6     1803.87     1757.85     70.28 o 
   1  -2   6     3792.60     3846.38     50.63 o 
   2  -2   6     4096.60     4124.77     73.53 o 
   3  -2   6      155.06      185.26     16.34 o 
   4  -2   6     1070.90      968.88     35.26 o 
   5  -2   6     1098.57     1125.00     29.32 o 
   6  -2   6     2313.77     2330.94     58.31 o 
   7  -2   6      182.98      200.05     23.84 o 
   8  -2   6      151.27      156.43     18.36 o 
   9  -2   6       29.43       30.39     10.58 o 
  10  -2   6       84.91       75.19     14.72 o 
  11  -2   6      976.10      999.04     41.32 o 
  12  -2   6       48.28       38.41     22.74 o 
  13  -2   6      446.67      472.29     31.54 o 
  14  -2   6      157.12      162.62     36.73 o 
  15  -2   6      246.58      322.72     70.24 o 
 -11  -1   6       19.23       52.05     25.46 o 
 -10  -1   6       17.80       42.61     25.32 o 
  -9  -1   6       52.13       29.97     10.42 o 
  -8  -1   6        8.78        4.91      6.78 o 
  -7  -1   6        0.17       11.49      6.27 o 
  -6  -1   6        0.07        5.24      8.38 o 
  -5  -1   6       51.20       34.50     12.43 o 
  -4  -1   6       29.56       19.75     11.90 o 
  -3  -1   6      490.65      430.15     18.90 o 
  -2  -1   6     3598.83     3563.10     52.69 o 
  -1  -1   6     6153.48     6025.81     86.20 o 
   0  -1   6     6947.46     7405.94    108.85 o 
   1  -1   6     1327.06     1486.01     25.53 o 
   2  -1   6     3990.16     4381.81     57.22 o 
   3  -1   6     3738.85     3865.50     49.47 o 
   4  -1   6     2810.68     2883.08     43.04 o 
   5  -1   6        4.76       37.10      7.65 o 
   6  -1   6     2532.56     2403.72     80.69 o 
   7  -1   6      799.48      892.82     34.78 o 
   8  -1   6      391.71      427.00     24.33 o 
   9  -1   6      518.31      507.74     28.58 o 
  10  -1   6      446.22      438.73     27.21 o 
  11  -1   6      106.13      107.60     28.75 o 
  12  -1   6      242.76      245.56     23.44 o 
  13  -1   6        6.18       26.30      9.87 o 
  14  -1   6      699.39      744.35     47.66 o 
  15  -1   6      161.05      170.09     31.55 o 
 -10   0   6        0.39       22.10     27.50 o 
  -9   0   6      122.81      146.28     32.37 o 
  -8   0   6      180.40      142.40     18.87 o 
  -7   0   6      666.62      644.78     26.50 o 
  -6   0   6      126.84       94.49     14.87 o 
  -5   0   6     1009.92     1020.69     23.48 o 
  -4   0   6      355.43      339.42     17.23 o 
  -3   0   6      758.24      768.86     22.02 o 
  -2   0   6      436.82      373.97     17.66 o 
  -1   0   6     7827.69     8135.41     85.30 o 
   0   0   6      136.06      110.76      8.81 o 
   1   0   6      215.93      205.51     19.47 o 
   2   0   6     4283.26     4548.09     53.31 o 
   3   0   6       10.90        2.29      9.61 o 
   4   0   6     3397.94     3477.41     46.33 o 
   5   0   6     4623.22     4673.58     59.28 o 
   6   0   6       90.67       42.66     13.09 o 
   7   0   6      783.32      709.37     28.36 o 
   8   0   6     1774.94     1836.69     61.09 o 
   9   0   6     1567.07     1592.25     41.58 o 
  10   0   6       20.61       31.97      9.18 o 
  11   0   6      473.93      467.20     22.45 o 
  12   0   6        1.86       16.61     11.11 o 
  13   0   6      402.53      404.82     31.86 o 
  14   0   6        1.53        9.62     10.96 o 
  15   0   6      722.22      700.72     72.75 o 
  16   0   6        6.13      -38.01     38.01 o 
 -10   1   6       16.73       42.68     23.41 o 
  -9   1   6       63.66       38.97     30.92 o 
  -8   1   6      109.01      106.84     22.93 o 
  -7   1   6      254.43      258.39     12.67 o 
  -6   1   6     2047.87     2271.95     57.69 o 
  -5   1   6       92.04       80.13     11.42 o 
  -4   1   6     1686.68     1749.28     35.89 o 
  -3   1   6      249.62      249.86     13.14 o 
  -2   1   6     7366.54     7968.04     93.14 o 
  -1   1   6      372.82      373.19     13.23 o 
   0   1   6     3307.74     3434.17     37.23 o 
   1   1   6      406.87      411.52     11.83 o 
   2   1   6       53.21       45.15      8.89 o 
   3   1   6       54.20       64.54     12.58 o 
   4   1   6     3073.52     3117.29     45.51 o 
   5   1   6       55.35       81.57     11.59 o 
   6   1   6     1340.01     1240.56     26.82 o 
   7   1   6      193.65      181.40     16.23 o 
   8   1   6      652.93      598.74     25.44 o 
   9   1   6      339.90      323.11     23.26 o 
  10   1   6     2726.37     2730.81     61.35 o 
  11   1   6      290.41      226.55     21.43 o 
  12   1   6        7.63       20.78      7.98 o 
  13   1   6       10.33       32.97     16.03 o 
  14   1   6      740.06      705.75     34.86 o 
  15   1   6      646.21      735.68     52.14 o 
  16   1   6        2.44       35.69     35.07 o 
 -10   2   6        9.10       -4.74     22.76 o 
  -9   2   6       31.52       31.93      7.47 o 
  -8   2   6       79.17       46.08     13.20 o 
  -7   2   6     2542.03     2700.13    106.96 o 
  -6   2   6       26.24       34.93      8.25 o 
  -5   2   6     1224.03     1189.63     42.29 o 
  -4   2   6      628.17      602.35     20.39 o 
  -3   2   6     1018.16      921.60     31.01 o 
  -2   2   6      776.39      760.10     18.93 o 
  -1   2   6       87.63       84.06      6.95 o 
   0   2   6     3287.34     3439.70     68.30 o 
   1   2   6     1848.46     1863.54     45.73 o 
   2   2   6       52.30      113.94     19.46 o 
   3   2   6      115.14       95.24      9.06 o 
   4   2   6     9617.81     9873.31     97.63 o 
   5   2   6      858.46      768.96     21.09 o 
   6   2   6      646.37      672.50     23.90 o 
   7   2   6     1020.74     1101.34     27.01 o 
   8   2   6      253.37      344.30     20.53 o 
   9   2   6     1095.24     1045.32     30.59 o 
  10   2   6      692.74      700.95     29.70 o 
  11   2   6      503.61      479.90     24.13 o 
  12   2   6       63.88       35.36     12.78 o 
  13   2   6      608.69      645.61     31.83 o 
  14   2   6       63.25       25.09     15.40 o 
  15   2   6        2.10       43.30     21.30 o 
  16   2   6      430.75      444.94     81.07 o 
 -10   3   6      116.85       70.00     21.37 o 
  -8   3   6      623.03      567.40     47.48 o 
  -7   3   6        4.40       21.10      7.77 o 
  -6   3   6      743.31      762.02     22.63 o 
  -5   3   6      210.28      210.82     17.16 o 
  -4   3   6      990.74      990.50     28.42 o 
  -3   3   6      794.95      848.72     23.77 o 
  -2   3   6      207.97      208.04     15.05 o 
  -1   3   6     2464.35     2581.05     68.02 o 
   0   3   6     1851.28     2061.79     58.95 o 
   1   3   6        4.50       40.87     12.35 o 
   2   3   6     2796.81     2743.46     45.95 o 
   3   3   6     2600.80     2602.59     34.38 o 
   4   3   6     1659.98     1626.54     35.16 o 
   5   3   6     3956.66     3925.82     50.91 o 
   6   3   6      108.07      182.00     16.56 o 
   7   3   6       12.22       15.76      7.03 o 
   8   3   6      604.21      626.87     26.38 o 
   9   3   6      143.91      144.24     15.85 o 
  10   3   6      398.28      399.15     24.64 o 
  11   3   6        2.12        0.73     10.55 o 
  12   3   6        5.32       23.48     13.66 o 
  13   3   6      303.96      254.49     20.62 o 
  14   3   6       63.21       44.52     22.38 o 
  15   3   6      410.69      411.37     43.43 o 
  16   3   6      154.51      365.09     70.55 o 
  -9   4   6      325.42      316.39     44.34 o 
  -8   4   6      183.02      196.61     23.88 o 
  -7   4   6     1678.17     1777.90     64.20 o 
  -6   4   6      431.57      385.17     20.68 o 
  -5   4   6       79.19       79.75      9.49 o 
  -4   4   6     1084.07     1063.36     23.04 o 
  -3   4   6       92.44       87.64     14.12 o 
  -2   4   6      926.28      922.39     42.55 o 
  -1   4   6     1527.21     1582.27     40.89 o 
   0   4   6     3186.04     3352.13     83.78 o 
   1   4   6        5.90       -4.22     15.00 o 
   2   4   6      120.82      104.72      8.26 o 
   3   4   6     7211.14     7632.03     78.01 o 
   4   4   6     6881.07     7101.69    108.29 o 
   5   4   6      190.22      161.04     14.87 o 
   6   4   6      445.56      440.89     33.51 o 
   7   4   6      517.40      573.51     24.21 o 
   8   4   6      371.42      360.83     21.12 o 
   9   4   6      123.85      133.37     14.83 o 
  10   4   6       90.48       85.15     15.92 o 
  11   4   6       21.78       39.95     10.61 o 
  12   4   6      128.12      125.71     21.12 o 
  13   4   6       72.49       65.41     18.93 o 
  14   4   6       22.43       28.80     14.24 o 
  15   4   6       16.50       -3.61     12.80 o 
  16   4   6      131.19       77.13     36.66 o 
  -9   5   6       23.43       16.84     25.52 o 
  -8   5   6     1028.09     1091.04    185.05 o 
  -7   5   6      204.15      204.76     19.64 o 
  -6   5   6       56.05       32.50      9.81 o 
  -5   5   6      739.18      789.64     26.12 o 
  -4   5   6      631.68      653.77     25.80 o 
  -3   5   6     1642.83     1710.38     38.80 o 
  -2   5   6      175.84      178.15     17.35 o 
  -1   5   6     1152.06      992.01     30.84 o 
   0   5   6     3764.96     4003.43     59.84 o 
   1   5   6     1396.70     1349.09     17.40 o 
   2   5   6      605.67      656.72     18.92 o 
   3   5   6      763.01      684.91     27.12 o 
   4   5   6      148.63      148.93     20.50 o 
   5   5   6     2676.43     2716.74     51.45 o 
   6   5   6      236.29      197.90     20.42 o 
   7   5   6     1979.77     2121.48     52.20 o 
   8   5   6      699.47      783.99     31.60 o 
   9   5   6      267.29      267.95     19.87 o 
  10   5   6      415.94      422.71     33.83 o 
  11   5   6     1991.44     1920.86     52.57 o 
  12   5   6        7.13       24.97      9.60 o 
  13   5   6      356.26      345.58     21.85 o 
  14   5   6       37.05       15.89     16.22 o 
  15   5   6        5.28       -6.22     14.44 o 
  16   5   6        9.21      -30.30     40.29 o 
  -9   6   6       50.94       50.81     19.20 o 
  -8   6   6       40.45       47.94     16.74 o 
  -7   6   6       23.41       19.27      8.13 o 
  -6   6   6      293.46      252.26     26.63 o 
  -5   6   6      225.65      234.94     20.07 o 
  -4   6   6      658.80      716.69     36.52 o 
  -3   6   6      171.71      197.68     17.10 o 
  -2   6   6     1787.61     1737.58     38.92 o 
  -1   6   6     1893.91     1945.90     68.54 o 
   0   6   6     2729.24     2767.82     39.71 o 
   1   6   6      303.51      271.36     16.74 o 
   2   6   6        3.23       10.52      7.09 o 
   3   6   6       11.87        9.16      6.97 o 
   4   6   6      471.66      454.86     26.98 o 
   5   6   6     1259.68     1162.41     32.37 o 
   6   6   6       73.50       96.59     18.39 o 
   7   6   6       56.08       25.76      9.44 o 
   8   6   6     1125.66     1166.30     34.02 o 
   9   6   6        2.37       28.79     13.70 o 
  10   6   6      428.29      366.91     25.82 o 
  11   6   6      351.73      328.08     31.49 o 
  12   6   6      125.41      114.28     22.70 o 
  13   6   6      156.80      123.02     24.33 o 
  14   6   6      291.51      300.32     30.52 o 
  15   6   6      612.35      626.68     58.86 o 
  16   6   6        0.06       28.60     30.54 o 
  -8   7   6        5.34       77.64     24.90 o 
  -7   7   6      298.88      298.89     40.18 o 
  -6   7   6      636.99      656.06     35.47 o 
  -5   7   6     1321.57     1391.27     40.99 o 
  -4   7   6      172.37      152.61     20.12 o 
  -3   7   6        2.07        7.84      8.47 o 
  -2   7   6      166.99      188.01     17.66 o 
  -1   7   6     1693.00     1698.50     39.97 o 
   0   7   6      353.85      377.67     15.87 o 
   1   7   6     1799.31     1778.76     49.74 o 
   2   7   6     1390.44     1576.61     31.80 o 
   3   7   6     1000.88      971.32     29.33 o 
   4   7   6      101.48      134.09     24.11 o 
   5   7   6      405.95      406.91     26.53 o 
   6   7   6     1567.91     1500.97     36.61 o 
   7   7   6      463.46      437.82     24.05 o 
   8   7   6      247.64      258.08     22.59 o 
   9   7   6      319.71      326.64     36.89 o 
  10   7   6      400.08      442.66     26.19 o 
  11   7   6      252.85      242.74     26.74 o 
  12   7   6       42.61       29.10     15.76 o 
  13   7   6       62.65       49.62     13.56 o 
  14   7   6       27.06       34.67     12.38 o 
  15   7   6        0.01        0.32     18.35 o 
  16   7   6      139.12      134.50     55.54 o 
  -7   8   6      822.44      862.16     73.62 o 
  -6   8   6      777.10      882.42     54.54 o 
  -5   8   6      200.89      178.49     20.34 o 
  -4   8   6      227.02      232.34     20.71 o 
  -3   8   6       52.61       41.59      7.91 o 
  -2   8   6      131.70      106.23     13.74 o 
  -1   8   6        2.36       12.05      8.46 o 
   0   8   6      212.46      206.53     17.52 o 
   1   8   6      964.61      928.84     31.38 o 
   2   8   6      914.64      924.43     30.43 o 
   3   8   6      174.86      197.33     22.50 o 
   4   8   6      804.76      797.56     27.94 o 
   5   8   6      615.05      621.24     27.21 o 
   6   8   6       72.58       60.06     22.70 o 
   7   8   6      660.57      641.34     30.00 o 
   8   8   6      416.15      419.13     26.81 o 
   9   8   6     4321.20     4436.03     92.53 o 
  10   8   6      257.83      304.55     30.83 o 
  11   8   6       93.79      138.15     19.98 o 
  12   8   6       52.97       63.28     31.89 o 
  13   8   6       94.49      107.30     19.05 o 
  14   8   6      160.11      203.62     36.52 o 
  15   8   6       56.72       33.78     38.67 o 
  16   8   6      109.31       90.16     41.05 o 
  -7   9   6      331.28      282.67     37.31 o 
  -6   9   6      193.68      244.78     37.27 o 
  -5   9   6       98.24       72.96     14.60 o 
  -4   9   6      119.19      111.07     18.53 o 
  -3   9   6       31.15       38.19      8.31 o 
  -2   9   6      255.61      233.69     19.68 o 
  -1   9   6      176.65      169.01     20.56 o 
   0   9   6      453.17      438.74     21.62 o 
   1   9   6      442.21      417.10     26.65 o 
   2   9   6      127.78      120.23     14.05 o 
   3   9   6      638.93      691.55     27.34 o 
   4   9   6      558.18      572.96     31.27 o 
   5   9   6       32.05       41.53     12.70 o 
   6   9   6      216.92      183.81     19.61 o 
   7   9   6      365.81      324.89     30.08 o 
   8   9   6        8.64       41.84     12.77 o 
   9   9   6        0.33       -5.17     16.64 o 
  10   9   6      630.52      654.95     37.69 o 
  11   9   6        2.32       26.17     14.00 o 
  12   9   6        2.79       10.15     10.06 o 
  13   9   6      581.89      571.17     43.49 o 
  14   9   6       24.29       36.77     11.79 o 
  15   9   6      292.86      316.08     36.11 o 
  16   9   6       90.89       95.36     29.85 o 
  -6  10   6       24.97       42.06     16.75 o 
  -5  10   6       16.00       33.77     17.44 o 
  -4  10   6        4.42        4.76     15.41 o 
  -3  10   6       62.26       44.13      9.54 o 
  -2  10   6       13.33        3.88     11.16 o 
  -1  10   6       69.45       68.00     10.24 o 
   0  10   6      718.26      764.25     34.35 o 
   1  10   6      731.67      786.04     32.03 o 
   2  10   6      133.50      134.11     19.65 o 
   3  10   6     1078.37     1065.11     33.97 o 
   4  10   6        4.99       15.01     19.92 o 
   5  10   6     1474.37     1409.20     43.43 o 
   6  10   6      154.49      169.04     21.53 o 
   7  10   6      417.60      402.93     24.69 o 
   8  10   6       89.41       73.38     14.29 o 
   9  10   6       36.01       28.17     15.18 o 
  10  10   6       73.23       50.60     15.70 o 
  11  10   6      415.45      365.82     32.18 o 
  12  10   6      623.09      652.84     44.26 o 
  13  10   6      103.87       67.16     16.45 o 
  14  10   6      194.16      178.13     30.62 o 
  15  10   6        2.52        1.63     19.82 o 
  -5  11   6       98.53      124.24     28.54 o 
  -4  11   6       83.41       77.67     24.16 o 
  -3  11   6       64.02       72.49     22.30 o 
  -2  11   6        7.53        9.25      8.92 o 
  -1  11   6       30.32       10.12      9.72 o 
   0  11   6      203.01      180.37     26.85 o 
   1  11   6      300.47      261.18     27.18 o 
   2  11   6       74.90       91.13     25.57 o 
   3  11   6      160.28      152.33     23.49 o 
   4  11   6     2088.65     2173.48     59.05 o 
   5  11   6      121.12      138.21     29.32 o 
   6  11   6      538.13      543.95     48.49 o 
   7  11   6      642.32      725.51     45.27 o 
   8  11   6       31.15       37.77     10.89 o 
   9  11   6       13.84      -24.27     24.27 o 
  10  11   6      183.86      227.07     27.38 o 
  11  11   6      722.34      835.44     66.02 o 
  12  11   6      171.61      184.60     25.39 o 
  13  11   6      124.69      144.76     38.53 o 
  14  11   6       97.39       79.70     27.50 o 
  15  11   6       34.68       49.29     36.66 o 
  -4  12   6      324.25      306.91     49.95 o 
  -3  12   6       35.92       12.85     12.42 o 
  -2  12   6       74.52       75.91     28.64 o 
  -1  12   6      167.55      181.34     20.69 o 
   0  12   6      221.11      206.16     30.27 o 
   1  12   6      296.93      296.72     31.53 o 
   2  12   6      188.30      221.23     23.65 o 
   3  12   6      200.90      184.69     24.63 o 
   4  12   6      195.11      196.58     25.96 o 
   5  12   6       71.29       58.10     16.89 o 
   6  12   6      129.90       89.65     22.04 o 
   7  12   6       95.01       55.65     19.64 o 
   8  12   6       19.25       42.70     15.75 o 
   9  12   6       77.91       73.19     22.66 o 
  10  12   6      242.90      275.10     49.08 o 
  11  12   6      578.95      662.11     55.79 o 
  12  12   6      899.18     1071.73    132.96 o 
  13  12   6        7.25       25.92     14.25 o 
  14  12   6      164.31      207.13     40.37 o 
  -3  13   6       10.50      -15.68     15.68 o 
  -2  13   6        3.00       -8.95     16.55 o 
  -1  13   6      532.31      586.46     39.07 o 
   0  13   6      542.69      552.19     40.68 o 
   1  13   6       18.84       17.26     19.22 o 
   2  13   6       87.18       54.61     11.99 o 
   3  13   6       71.90       34.19     63.26 o 
   4  13   6       65.26       35.09     13.98 o 
   5  13   6      105.52       85.40     32.31 o 
   6  13   6      354.43      389.02     45.51 o 
   7  13   6      423.53      437.03     49.53 o 
   8  13   6       38.52       63.52     39.03 o 
   9  13   6       98.25       70.70     23.12 o 
  10  13   6       13.25       -4.58     31.23 o 
  11  13   6      179.38      158.88     32.25 o 
  12  13   6      103.91       66.41     24.23 o 
  13  13   6        1.09       20.60     24.12 o 
  -2  14   6       17.25       54.05     16.12 o 
  -1  14   6      273.40      255.86     41.14 o 
   0  14   6        0.70       24.64     17.33 o 
   1  14   6      125.52       84.64     17.85 o 
   2  14   6        0.54        1.45     15.54 o 
   3  14   6      390.95      335.37     39.30 o 
   4  14   6        6.94        8.87     17.89 o 
   5  14   6      405.73      381.30     55.40 o 
   6  14   6     1009.73     1161.37    130.21 o 
   7  14   6      581.62      629.63     61.78 o 
   8  14   6      140.27      126.26     37.06 o 
   9  14   6        1.01       21.97     18.53 o 
  10  14   6      121.47       60.34     32.79 o 
  11  14   6       83.48       59.99     21.86 o 
  12  14   6       78.41       30.16     20.98 o 
   0  15   6        3.19      -16.86     19.83 o 
   1  15   6      218.64      237.13     41.13 o 
   2  15   6       96.87       50.67     15.99 o 
   3  15   6      171.31      120.54     28.24 o 
   4  15   6       11.35       23.98     67.04 o 
   5  15   6        5.38       37.63     12.44 o 
   6  15   6      801.78      863.25     69.05 o 
   7  15   6      214.95      162.88     39.34 o 
   8  15   6       21.72       56.13     26.94 o 
   9  15   6       18.96       26.46     19.89 o 
  10  15   6       69.82       72.96     18.09 o 
  11  15   6        5.83       -0.32     26.11 o 
   2  16   6      222.75      194.88     39.76 o 
   3  16   6      108.93       53.32     26.07 o 
   4  16   6      179.39      101.48     33.69 o 
   5  16   6      110.02      136.56     59.92 o 
   6  16   6        7.92       31.34     38.61 o 
   7  16   6       11.35       35.15     22.32 o 
   8  16   6      113.11       71.10     31.63 o 
   9  16   6       32.79       38.30     16.45 o 
  -2 -14   7       14.23      -24.59     29.13 o 
  -1 -14   7        0.56      -30.60     30.60 o 
   0 -14   7       26.68        3.67     24.36 o 
   1 -14   7       71.06       39.67     17.26 o 
   2 -14   7       43.20       37.42     46.55 o 
   3 -14   7      234.18      195.68     45.47 o 
  -4 -13   7      481.96      493.62     58.14 o 
  -3 -13   7        3.79       28.58     31.51 o 
  -2 -13   7      187.03      247.96     42.70 o 
  -1 -13   7        4.31       -0.94     19.49 o 
   0 -13   7       21.83       -5.11     44.63 o 
   1 -13   7      264.35      351.07     48.87 o 
   2 -13   7       74.03       63.77     32.60 o 
   3 -13   7      363.22      465.23     93.33 o 
   4 -13   7      249.72      192.73     39.13 o 
   5 -13   7      222.86      154.52     46.81 o 
   6 -13   7       90.99       34.60     61.99 o 
  -6 -12   7        1.93       -1.60     15.58 o 
  -5 -12   7       58.66       68.18     22.61 o 
  -4 -12   7       34.45       24.59     18.51 o 
  -3 -12   7        1.96       40.13     23.75 o 
  -2 -12   7      119.15       73.32     18.52 o 
  -1 -12   7        1.32       57.39     23.92 o 
   0 -12   7       19.62       15.12     38.27 o 
   1 -12   7       53.58       61.96     36.00 o 
   2 -12   7      454.96      480.82     58.54 o 
   3 -12   7      206.19      176.34     57.39 o 
   4 -12   7      795.61      724.43     94.83 o 
   5 -12   7      223.29      248.43     49.11 o 
   6 -12   7      449.98      412.06     53.47 o 
   7 -12   7      145.90      128.60     36.59 o 
  -7 -11   7        0.78       42.03     18.13 o 
  -6 -11   7       75.67      123.17     34.63 o 
  -5 -11   7      132.18       81.82     32.09 o 
  -4 -11   7      161.89      159.47     53.16 o 
  -3 -11   7      347.00      328.03     48.05 o 
  -2 -11   7      599.28      656.44     58.42 o 
  -1 -11   7      713.25      771.56     65.36 o 
   0 -11   7       32.68       47.05     21.36 o 
   1 -11   7      147.35      174.17     37.90 o 
   2 -11   7      105.46      120.13     49.98 o 
   3 -11   7     1245.74     1272.91    152.38 o 
   4 -11   7       14.66       58.52     22.99 o 
   5 -11   7       36.60       62.11     27.63 o 
   6 -11   7       26.58       44.04     17.36 o 
   7 -11   7      260.22      266.10     55.35 o 
   8 -11   7        0.11        2.31     17.34 o 
   9 -11   7        2.35       11.38     37.99 o 
  -8 -10   7      158.31       75.10     18.76 o 
  -7 -10   7       10.25       50.19     27.37 o 
  -6 -10   7      167.40       80.97     20.48 o 
  -5 -10   7      245.15      234.24     58.26 o 
  -4 -10   7       40.70       31.77     17.14 o 
  -3 -10   7        3.14       13.66     20.38 o 
  -2 -10   7     1965.01     2177.49     99.02 o 
  -1 -10   7        2.23       14.13     27.01 o 
   0 -10   7      160.59      156.01     36.04 o 
   1 -10   7      426.51      477.26     50.79 o 
   2 -10   7     1071.67     1133.90    198.12 o 
   3 -10   7       84.71       91.69     37.20 o 
   4 -10   7       87.17       48.01     23.07 o 
   5 -10   7      190.51      218.42     38.44 o 
   6 -10   7        1.60        3.05     19.83 o 
   7 -10   7       50.85       13.34     20.45 o 
   8 -10   7        1.91       26.51     25.82 o 
   9 -10   7      323.17      391.19     63.81 o 
  10 -10   7        0.78       32.84     30.73 o 
  -8  -9   7       97.90       52.24     12.72 o 
  -7  -9   7      252.60      301.81     46.02 o 
  -6  -9   7        2.36       21.47     15.49 o 
  -5  -9   7      126.80      147.22     36.02 o 
  -4  -9   7       29.94       38.59     19.54 o 
  -3  -9   7     1675.96     1863.32    108.97 o 
  -2  -9   7      291.47      286.78     41.18 o 
  -1  -9   7      178.68      105.90     36.45 o 
   0  -9   7       47.71       14.85     44.25 o 
   1  -9   7     1675.55     1731.35    128.30 o 
   2  -9   7       94.22       66.06     19.85 o 
   3  -9   7       10.92       55.11     28.91 o 
   4  -9   7     1010.32     1024.81     60.26 o 
   5  -9   7      307.26      374.87     51.34 o 
   6  -9   7      166.58      215.17     38.14 o 
   7  -9   7        7.11       10.96     35.29 o 
   8  -9   7      553.50      589.81     54.63 o 
   9  -9   7       59.83       66.67     26.67 o 
  10  -9   7       82.77      103.04     23.46 o 
  11  -9   7       11.68       53.36     16.67 o 
  -9  -8   7       84.14      125.34     38.94 o 
  -8  -8   7      268.77      320.90     38.13 o 
  -7  -8   7      430.04      448.54     35.49 o 
  -6  -8   7      586.84      586.43     43.57 o 
  -5  -8   7       18.51       29.82     11.19 o 
  -4  -8   7      456.16      516.40     32.85 o 
  -3  -8   7      250.90      263.88     31.77 o 
  -2  -8   7     1107.58     1095.02     61.95 o 
  -1  -8   7       82.34       65.75     12.76 o 
   0  -8   7      467.55      429.00     36.38 o 
   1  -8   7     1155.61     1057.24     49.55 o 
   2  -8   7      536.74      498.71     35.38 o 
   3  -8   7      465.49      463.91     35.77 o 
   4  -8   7       43.80       64.62     14.94 o 
   5  -8   7      586.42      639.84     62.02 o 
   6  -8   7      656.72      684.13     51.97 o 
   7  -8   7      574.69      651.20     51.04 o 
   8  -8   7       21.96       42.55     22.20 o 
   9  -8   7      633.95      673.98     84.39 o 
  10  -8   7      131.22      149.26     34.37 o 
  11  -8   7       16.19       -6.78     21.41 o 
  12  -8   7       12.54       35.94     15.07 o 
  -9  -7   7       77.22       66.61     29.61 o 
  -8  -7   7      116.48      137.83     30.78 o 
  -7  -7   7      744.01      772.71     51.12 o 
  -6  -7   7      513.22      552.12     39.97 o 
  -5  -7   7      309.46      310.09     22.96 o 
  -4  -7   7      280.66      258.83     25.28 o 
  -3  -7   7     1164.70     1160.00     41.84 o 
  -2  -7   7        0.25       19.19     13.19 o 
  -1  -7   7        2.95       26.59     18.21 o 
   0  -7   7      138.47      159.75     19.97 o 
   1  -7   7       40.89       35.20     11.40 o 
   2  -7   7      173.06      211.93     25.00 o 
   3  -7   7      879.92      850.69     36.73 o 
   4  -7   7       20.73       27.49     12.99 o 
   5  -7   7      852.06      779.39     39.30 o 
   6  -7   7      138.30      114.74     20.36 o 
   7  -7   7       58.03       61.35     14.90 o 
   8  -7   7       83.90      113.45     26.20 o 
   9  -7   7       82.61       75.28     21.17 o 
  10  -7   7      388.62      438.23     45.55 o 
  11  -7   7       17.48       45.90     21.22 o 
  12  -7   7       29.05       28.23     21.13 o 
  13  -7   7        4.97      -17.19     23.11 o 
  -9  -6   7       13.01       57.59     27.81 o 
  -8  -6   7       55.59       24.14     14.98 o 
  -7  -6   7      184.54      172.27     20.21 o 
  -6  -6   7      315.84      283.76     26.97 o 
  -5  -6   7       88.88       76.46     16.48 o 
  -4  -6   7     1054.04     1063.65     40.50 o 
  -3  -6   7     1381.99     1337.35     45.28 o 
  -2  -6   7      304.66      328.67     25.85 o 
  -1  -6   7      573.90      541.55     29.04 o 
   0  -6   7     1432.82     1476.12     47.17 o 
   1  -6   7     2184.32     2161.75     47.83 o 
   2  -6   7      731.62      795.78     38.88 o 
   3  -6   7     2507.72     2660.83     55.35 o 
   4  -6   7     3218.53     3284.85     75.24 o 
   5  -6   7       24.85       25.99     15.46 o 
   6  -6   7      504.04      494.16     33.00 o 
   7  -6   7        5.54       28.44     12.40 o 
   8  -6   7      135.13      119.79     17.00 o 
   9  -6   7       32.42       42.72     15.74 o 
  10  -6   7       79.57       62.73     12.00 o 
  11  -6   7        3.31        9.81     14.03 o 
  12  -6   7       52.31       37.97     11.01 o 
  13  -6   7       46.78       72.09     19.72 o 
 -10  -5   7       88.67       50.88     21.58 o 
  -9  -5   7      429.25      418.11     76.61 o 
  -8  -5   7      217.69      248.35     25.11 o 
  -7  -5   7        5.53       11.42      8.23 o 
  -6  -5   7        3.19       19.98      8.32 o 
  -5  -5   7      213.85      204.07     23.37 o 
  -4  -5   7      112.66      115.55     17.40 o 
  -3  -5   7      127.58      132.61     31.36 o 
  -2  -5   7       11.36       11.11     14.50 o 
  -1  -5   7      344.12      337.84     22.56 o 
   0  -5   7      327.37      355.51     21.22 o 
   1  -5   7      304.67      304.29     22.43 o 
   2  -5   7       58.75       48.08     14.12 o 
   3  -5   7     2449.61     2521.53     48.69 o 
   4  -5   7     2819.83     2968.15     56.21 o 
   5  -5   7        5.70       30.47     11.55 o 
   6  -5   7       90.04       96.64     13.13 o 
   7  -5   7       28.77       28.94     11.19 o 
   8  -5   7      115.49       91.12     17.56 o 
   9  -5   7      281.92      255.44     61.98 o 
  10  -5   7      893.73      865.47     48.46 o 
  11  -5   7       55.41       52.44     13.93 o 
  12  -5   7        7.83       39.51     14.25 o 
  13  -5   7        2.61      -17.98     17.98 o 
  14  -5   7        5.42       -7.61     35.76 o 
 -10  -4   7       21.23       36.04      8.78 o 
  -9  -4   7      179.73      193.58     51.22 o 
  -8  -4   7      706.93      729.78     30.72 o 
  -7  -4   7        3.21       15.87     11.31 o 
  -6  -4   7        4.20       21.99     12.31 o 
  -5  -4   7        4.02       31.75      9.44 o 
  -4  -4   7      139.80      155.01     18.71 o 
  -3  -4   7      495.96      443.35     31.56 o 
  -2  -4   7     3783.55     3996.42     74.35 o 
  -1  -4   7      797.96      826.75     55.10 o 
   0  -4   7     2299.97     2445.84     42.98 o 
   1  -4   7      651.04      608.36     29.01 o 
   2  -4   7        3.24       -9.98     13.48 o 
   3  -4   7       21.46       34.22      9.30 o 
   4  -4   7       46.99       36.07      9.50 o 
   5  -4   7      105.64      104.09     14.52 o 
   6  -4   7       41.28       57.50     14.41 o 
   7  -4   7     1508.08     1472.20     45.35 o 
   8  -4   7       12.85       47.25     14.39 o 
   9  -4   7     1141.20     1194.48     39.16 o 
  10  -4   7      751.49      858.33     37.73 o 
  11  -4   7      960.59     1074.48     56.54 o 
  12  -4   7      213.76      188.37     25.70 o 
  13  -4   7      250.41      178.96     27.02 o 
  14  -4   7      348.56      530.41     77.75 o 
 -10  -3   7       87.09       49.01     22.41 o 
  -9  -3   7       10.66       16.98     23.00 o 
  -8  -3   7      197.66      199.83     14.35 o 
  -7  -3   7       99.84      131.16     16.81 o 
  -6  -3   7       87.74       65.87      9.89 o 
  -5  -3   7      546.44      590.49     25.17 o 
  -4  -3   7      463.69      451.33     20.76 o 
  -3  -3   7     3539.38     3604.88     73.84 o 
  -2  -3   7     1803.24     1743.73     59.43 o 
  -1  -3   7     1343.41     1291.47     39.55 o 
   0  -3   7        8.28       20.20     13.50 o 
   1  -3   7      984.24      960.01     38.82 o 
   2  -3   7        0.35       12.00     16.75 o 
   3  -3   7      247.06      233.87     20.12 o 
   4  -3   7     1709.98     1779.84     47.03 o 
   5  -3   7      547.81      457.19     23.62 o 
   6  -3   7        5.63       46.66     14.36 o 
   7  -3   7       12.03       16.27     11.43 o 
   8  -3   7        3.80       29.95      9.38 o 
   9  -3   7       22.50       13.72     16.00 o 
  10  -3   7      255.83      255.75     32.15 o 
  11  -3   7      131.51       74.90     14.58 o 
  12  -3   7      348.82      349.27     38.15 o 
  13  -3   7      256.02      223.63     41.47 o 
  14  -3   7      192.46      247.38     38.68 o 
  15  -3   7       93.22       72.92     11.82 o 
 -10  -2   7       27.45       32.48     36.70 o 
  -9  -2   7       27.21       37.18     14.50 o 
  -8  -2   7        5.44        8.08      7.84 o 
  -7  -2   7       18.42       27.96      8.71 o 
  -6  -2   7      719.21      762.00     26.56 o 
  -5  -2   7      127.04      100.52     15.90 o 
  -4  -2   7      196.91      196.10     18.89 o 
  -3  -2   7     1001.39      997.71     31.08 o 
  -2  -2   7     2520.02     2578.19     39.86 o 
  -1  -2   7      113.89      137.42     14.83 o 
   0  -2   7      119.64       76.40     10.22 o 
   1  -2   7       78.86       67.51      9.51 o 
   2  -2   7       34.90       75.03     12.37 o 
   3  -2   7      674.51      674.28     26.84 o 
   4  -2   7       28.61       28.27     16.40 o 
   5  -2   7     2753.52     2662.92     89.70 o 
   6  -2   7     2172.68     2249.56     56.00 o 
   7  -2   7      176.05      161.04     16.19 o 
   8  -2   7      978.84      999.97     35.56 o 
   9  -2   7      358.86      346.57     24.16 o 
  10  -2   7      118.38      133.58     15.98 o 
  11  -2   7      431.68      389.21     33.55 o 
  12  -2   7      323.33      309.00     22.49 o 
  13  -2   7       10.03       23.43      9.44 o 
  14  -2   7        8.90       17.97     13.28 o 
  15  -2   7        4.51       53.56     16.27 o 
 -10  -1   7      124.98       92.90     36.00 o 
  -9  -1   7      193.20       55.75     24.66 o 
  -8  -1   7      377.44      325.61     23.85 o 
  -7  -1   7      366.75      430.15     23.91 o 
  -6  -1   7     2032.21     2157.98     58.09 o 
  -5  -1   7      838.58      887.77     31.49 o 
  -4  -1   7       57.38       43.93      8.57 o 
  -3  -1   7     1742.31     1696.52     43.56 o 
  -2  -1   7     1152.02     1139.47     38.38 o 
  -1  -1   7      511.38      522.35     21.64 o 
   0  -1   7     1053.00     1052.87     25.05 o 
   1  -1   7      240.07      274.23     16.34 o 
   2  -1   7      164.13      237.00     14.86 o 
   3  -1   7     1159.51     1239.90     27.68 o 
   4  -1   7      330.72      261.91     18.38 o 
   5  -1   7      870.59      794.73     27.37 o 
   6  -1   7      917.79      921.44     29.69 o 
   7  -1   7       70.54       68.00     13.68 o 
   8  -1   7     2499.87     2533.74     46.34 o 
   9  -1   7      648.45      583.09     27.86 o 
  10  -1   7      915.41      755.67     51.79 o 
  11  -1   7      125.95      115.73     15.84 o 
  12  -1   7       24.22        8.39     16.79 o 
  13  -1   7      166.48      133.46     22.61 o 
  14  -1   7        6.06       28.55      8.98 o 
  15  -1   7      117.36       99.73     20.35 o 
  16  -1   7      261.38      250.26     57.65 o 
 -10   0   7        7.89        7.19     25.28 o 
  -9   0   7       59.99       44.44     30.30 o 
  -8   0   7      310.65      300.22     26.65 o 
  -7   0   7     1480.77     1607.79     43.41 o 
  -6   0   7     2493.60     2755.24     69.85 o 
  -5   0   7      162.57      171.70     25.49 o 
  -4   0   7      749.69      733.23     22.47 o 
  -3   0   7       78.14       68.42     13.19 o 
  -2   0   7      612.80      638.39     20.75 o 
  -1   0   7       84.82       62.85      8.43 o 
   0   0   7     5675.31     6031.02     68.11 o 
   1   0   7     2137.20     2171.98     51.60 o 
   2   0   7     4126.81     4930.69     81.85 o 
   3   0   7       47.37       85.79     14.60 o 
   4   0   7      641.22      704.52     53.82 o 
   5   0   7      938.61      838.09     24.26 o 
   6   0   7     3601.48     3554.40     89.01 o 
   7   0   7       68.85       60.55     10.98 o 
   8   0   7      439.20      436.51     26.86 o 
   9   0   7     1540.50     1533.05     42.51 o 
  10   0   7        4.10      -15.49     15.49 o 
  11   0   7       35.40       19.55     19.40 o 
  12   0   7     1070.13     1014.99     48.87 o 
  13   0   7       17.79       21.72     15.77 o 
  14   0   7      463.14      522.95    133.88 o 
  15   0   7      216.62      213.35     43.47 o 
  16   0   7      202.76      198.87     46.90 o 
  -9   1   7        3.54       21.06     23.24 o 
  -8   1   7       28.00       26.83      7.44 o 
  -7   1   7      529.48      507.15     24.76 o 
  -6   1   7        5.86        9.21      7.20 o 
  -5   1   7       46.16       32.19      8.91 o 
  -4   1   7     1327.12     1355.00     33.93 o 
  -3   1   7     1413.06     1386.46     34.31 o 
  -2   1   7      107.43      113.15     17.34 o 
  -1   1   7     3414.10     3619.04     49.00 o 
   0   1   7     1876.35     1704.24     74.36 o 
   1   1   7       32.87       80.08      9.77 o 
   2   1   7        4.75       15.54      5.20 o 
   3   1   7     2405.64     2649.62     37.76 o 
   4   1   7     4206.38     4269.05     61.69 o 
   5   1   7      247.31      313.64     18.28 o 
   6   1   7      198.46      201.18     17.66 o 
   7   1   7      893.97      854.31     33.35 o 
   8   1   7      371.82      412.61     22.61 o 
   9   1   7      942.84      934.83     48.08 o 
  10   1   7      345.65      346.83     25.63 o 
  11   1   7      284.13      290.77     23.85 o 
  12   1   7       58.97       47.22     13.70 o 
  13   1   7      673.49      589.89     40.62 o 
  14   1   7        3.39       17.90     23.09 o 
  15   1   7      551.68      663.84     82.83 o 
  16   1   7      179.34      265.44     71.94 o 
  -9   2   7      217.35      211.18     51.22 o 
  -8   2   7       84.97       23.14     13.45 o 
  -7   2   7       21.82        5.66      7.54 o 
  -6   2   7      465.46      463.37     18.09 o 
  -5   2   7     2412.60     2604.76     58.39 o 
  -4   2   7        1.76       -6.53      6.53 o 
  -3   2   7        7.39       22.93      9.62 o 
  -2   2   7        5.51        8.40     10.66 o 
  -1   2   7     1698.99     1670.62     61.37 o 
   0   2   7       83.30      134.45     19.03 o 
   1   2   7      360.68      363.72     35.02 o 
   2   2   7      159.68      174.75     15.35 o 
   3   2   7      349.66      342.79     14.17 o 
   4   2   7     2928.25     3065.13     52.14 o 
   5   2   7        5.01       20.75      6.92 o 
   6   2   7     3396.49     3549.29     61.84 o 
   7   2   7     1529.80     1673.26     43.64 o 
   8   2   7     1901.23     1944.69     96.50 o 
   9   2   7      223.39      258.61     17.95 o 
  10   2   7     2948.41     3001.56     66.83 o 
  11   2   7     2329.20     2398.39     61.91 o 
  12   2   7       59.03       57.13     11.22 o 
  13   2   7       52.96       37.33     15.04 o 
  14   2   7      338.25      299.82     35.56 o 
  15   2   7      102.55       76.18     20.13 o 
  16   2   7       68.82       96.04     43.16 o 
  -9   3   7       61.75       42.54     22.03 o 
  -8   3   7      676.78      662.45     65.02 o 
  -7   3   7        0.47       -0.99      8.20 o 
  -6   3   7     1112.00     1129.77     33.94 o 
  -5   3   7      241.20      241.37     19.87 o 
  -4   3   7      629.90      655.73     25.29 o 
  -3   3   7      409.04      414.08     20.84 o 
  -2   3   7      357.53      308.88     13.20 o 
  -1   3   7       65.73       73.13     35.78 o 
   0   3   7       19.09       -3.72     48.09 o 
   1   3   7      131.53      129.41     16.66 o 
   2   3   7     2709.38     3046.00     81.88 o 
   3   3   7       35.52       20.98      4.92 o 
   4   3   7     1171.33     1266.12     24.83 o 
   5   3   7      140.00      130.80     15.91 o 
   6   3   7        6.66       10.35     15.17 o 
   7   3   7     4071.18     4323.65     67.00 o 
   8   3   7      319.94      292.31     17.74 o 
   9   3   7     2277.00     2333.11     55.81 o 
  10   3   7     1607.31     1674.30     70.55 o 
  11   3   7     4175.10     4145.72     99.50 o 
  12   3   7       15.77       37.10     13.68 o 
  13   3   7      137.96      147.57     17.99 o 
  14   3   7      253.40      268.23     46.63 o 
  15   3   7      143.78      194.61     32.39 o 
  16   3   7        4.98       31.01     27.03 o 
  -8   4   7        2.60       -4.53     16.43 o 
  -7   4   7        5.32       16.60      8.43 o 
  -6   4   7       40.96       36.87      8.27 o 
  -5   4   7      203.36      220.90     22.09 o 
  -4   4   7      430.17      435.32     21.85 o 
  -3   4   7       19.63       23.26      5.49 o 
  -2   4   7       58.64       57.47      5.23 o 
  -1   4   7     1064.39     1208.36     76.85 o 
   0   4   7      840.46      922.85     47.73 o 
   1   4   7      512.90      485.64     39.27 o 
   2   4   7     1369.34     1239.81     40.45 o 
   3   4   7     1443.13     1555.38     24.38 o 
   4   4   7      931.17      873.53     21.36 o 
   5   4   7      448.72      441.95     19.60 o 
   6   4   7     2082.63     2028.61     42.90 o 
   7   4   7       22.66       36.88     11.66 o 
   8   4   7     2192.41     2199.15     40.47 o 
   9   4   7      133.95      130.51     19.09 o 
  10   4   7      953.76      921.24     35.30 o 
  11   4   7     1240.93     1242.84     48.70 o 
  12   4   7      213.48      270.02     30.93 o 
  13   4   7        2.71        2.84     22.08 o 
  14   4   7      408.32      461.63     35.25 o 
  15   4   7        9.76       54.61     36.80 o 
  16   4   7        0.16        6.61     14.66 o 
  -8   5   7        6.78       30.12     17.74 o 
  -7   5   7        1.62        4.91      7.90 o 
  -6   5   7      494.43      462.44     23.13 o 
  -5   5   7      290.29      324.92     33.21 o 
  -4   5   7     1263.34     1057.62     76.99 o 
  -3   5   7       18.02       18.87      5.73 o 
  -2   5   7      308.32      355.98     23.47 o 
  -1   5   7      626.90      755.58     49.82 o 
   0   5   7        0.08       20.45      9.61 o 
   1   5   7        8.47       33.23     15.03 o 
   2   5   7       28.98       31.03      6.22 o 
   3   5   7      730.66      656.13     31.97 o 
   4   5   7        2.72        8.47      5.45 o 
   5   5   7     1958.41     1849.22     47.84 o 
   6   5   7     2444.94     2356.97     50.21 o 
   7   5   7      827.09      784.83     30.23 o 
   8   5   7       18.79       32.66      8.45 o 
   9   5   7      680.44      680.48     33.37 o 
  10   5   7       95.14       71.14     18.11 o 
  11   5   7       29.74       61.86     12.58 o 
  12   5   7       38.65       26.30      9.63 o 
  13   5   7       63.10       41.98     12.98 o 
  14   5   7        7.78       34.13     11.41 o 
  15   5   7       76.45       69.69     20.41 o 
  16   5   7      332.07      324.55     60.39 o 
  -7   6   7      138.63      132.64     22.91 o 
  -6   6   7     1075.57     1069.42     38.33 o 
  -5   6   7       58.05       34.81      7.66 o 
  -4   6   7      359.69      354.03     27.89 o 
  -3   6   7      332.11      299.61     31.97 o 
  -2   6   7       11.53        7.65      5.27 o 
  -1   6   7      832.69      801.08     21.30 o 
   0   6   7      140.83      124.02     15.43 o 
   1   6   7     1083.36     1098.96     51.67 o 
   2   6   7       36.79       46.50      9.88 o 
   3   6   7      251.27      274.92     15.69 o 
   4   6   7      948.11      916.32     25.88 o 
   5   6   7     1925.92     1976.52     48.89 o 
   6   6   7     2187.69     2182.02     53.41 o 
   7   6   7     2548.20     2608.31     52.75 o 
   8   6   7        0.81       11.15      7.90 o 
   9   6   7      153.00      174.36     18.77 o 
  10   6   7      343.73      346.84     25.97 o 
  11   6   7     1449.84     1463.09     42.55 o 
  12   6   7       12.49       25.42     17.35 o 
  13   6   7      787.71      871.99     40.78 o 
  14   6   7      133.37      114.05     24.59 o 
  15   6   7       94.50       88.57     25.37 o 
  16   6   7       10.79       14.66     18.64 o 
  -7   7   7      268.48      298.40     55.13 o 
  -6   7   7      116.72       93.52     33.24 o 
  -5   7   7      115.04       66.13     13.30 o 
  -4   7   7      167.38      178.25     20.89 o 
  -3   7   7      445.28      408.22     19.80 o 
  -2   7   7      633.90      611.82     25.43 o 
  -1   7   7      235.58      243.62     21.89 o 
   0   7   7     1624.53     1616.13     37.28 o 
   1   7   7     4342.58     4519.96     62.11 o 
   2   7   7       74.48       69.46     12.83 o 
   3   7   7      877.88      947.92     31.74 o 
   4   7   7     4359.86     4637.66     58.23 o 
   5   7   7     1492.25     1494.22     37.05 o 
   6   7   7      436.50      507.34     24.56 o 
   7   7   7       41.85       51.62     13.90 o 
   8   7   7     1485.26     1568.98     43.15 o 
   9   7   7     1575.38     1554.88     45.23 o 
  10   7   7      144.91      173.05     23.94 o 
  11   7   7      180.98      205.01     25.58 o 
  12   7   7      633.50      599.26     36.31 o 
  13   7   7      100.88      108.93     25.94 o 
  14   7   7      529.92      585.68     71.48 o 
  15   7   7       32.21       30.83     12.39 o 
  16   7   7      545.73      641.17     52.55 o 
  -6   8   7       44.39       55.90     23.00 o 
  -5   8   7        7.00        9.71     10.54 o 
  -4   8   7        8.72       18.81      8.28 o 
  -3   8   7      549.88      514.58     22.79 o 
  -2   8   7      149.58      137.88     19.97 o 
  -1   8   7      306.49      305.15     18.58 o 
   0   8   7        4.36       17.52      7.99 o 
   1   8   7     1941.37     1988.12     46.31 o 
   2   8   7      316.15      334.19     26.68 o 
   3   8   7      153.40      160.55     20.37 o 
   4   8   7      313.76      323.02     20.69 o 
   5   8   7      113.33      121.33     20.74 o 
   6   8   7      416.86      470.56     38.16 o 
   7   8   7      840.39      818.38     36.41 o 
   8   8   7     1977.07     1998.01     72.21 o 
   9   8   7      209.78      202.65     24.65 o 
  10   8   7      304.64      286.59     28.09 o 
  11   8   7      237.30      212.28     23.90 o 
  12   8   7      105.13      118.11     23.87 o 
  13   8   7      176.38      161.51     27.03 o 
  14   8   7        1.73       41.31     42.52 o 
  15   8   7      304.12      388.17     45.46 o 
  16   8   7      100.57       80.01     28.50 o 
  -6   9   7      165.49      134.16     43.44 o 
  -5   9   7       70.64       57.25     24.57 o 
  -4   9   7      362.65      349.11     27.34 o 
  -3   9   7       25.32       24.76     16.56 o 
  -2   9   7      542.23      501.19     31.99 o 
  -1   9   7      227.50      214.86     25.02 o 
   0   9   7     1039.10     1003.22     37.36 o 
   1   9   7      137.88      138.02     15.45 o 
   2   9   7     1143.23     1153.90     41.36 o 
   3   9   7        3.00       17.62     15.99 o 
   4   9   7     1809.85     1827.16     50.21 o 
   5   9   7       35.22       33.52     19.68 o 
   6   9   7      135.67      108.38     21.59 o 
   7   9   7     1270.15     1329.20     42.36 o 
   8   9   7      102.36       97.35     14.11 o 
   9   9   7      849.21      978.91     44.48 o 
  10   9   7     1187.50     1083.28     47.11 o 
  11   9   7     1242.29     1290.19     55.81 o 
  12   9   7      746.65      738.92     45.88 o 
  13   9   7       34.31       30.48     16.85 o 
  14   9   7        2.18       32.02     12.35 o 
  15   9   7        0.53       11.37     48.35 o 
  16   9   7       47.27       25.94     19.72 o 
  -5  10   7      559.07      656.47     88.89 o 
  -4  10   7      139.46      109.43     24.25 o 
  -3  10   7      228.20      232.97     22.00 o 
  -2  10   7       95.31       79.12     15.40 o 
  -1  10   7      172.58      164.50     15.81 o 
   0  10   7      110.07      108.92     19.31 o 
   1  10   7      237.82      228.61     25.15 o 
   2  10   7      947.07      942.34     33.37 o 
   3  10   7      507.42      523.88     30.57 o 
   4  10   7      266.83      272.91     22.04 o 
   5  10   7      438.00      446.91     24.59 o 
   6  10   7     1004.00     1073.05     47.90 o 
   7  10   7      190.96      130.16     23.83 o 
   8  10   7      705.21      768.62     37.29 o 
   9  10   7       50.06       49.56     10.08 o 
  10  10   7      250.95      201.62     35.00 o 
  11  10   7     1116.99     1138.06     64.62 o 
  12  10   7      113.11      120.91     67.96 o 
  13  10   7       63.41       11.82     32.68 o 
  14  10   7        3.17       29.45     14.39 o 
  15  10   7       45.87       68.02     20.55 o 
  -5  11   7      170.24      131.08     47.38 o 
  -4  11   7      201.14      204.69     35.69 o 
  -3  11   7       10.87       10.09     11.95 o 
  -2  11   7      144.11      151.35     17.06 o 
  -1  11   7        1.25       14.99      9.34 o 
   0  11   7      978.92     1006.71     40.54 o 
   1  11   7     1689.46     1711.39     75.57 o 
   2  11   7      192.95      186.00     25.74 o 
   3  11   7      220.82      262.99     46.55 o 
   4  11   7        7.03       38.42     19.84 o 
   5  11   7     1191.86     1199.74     54.47 o 
   6  11   7       84.16       53.67     24.44 o 
   7  11   7      920.31      942.33     44.91 o 
   8  11   7        5.31       -4.55     31.81 o 
   9  11   7      176.06      201.29     23.30 o 
  10  11   7      186.90      233.52     62.38 o 
  11  11   7      995.39     1200.20     94.85 o 
  12  11   7        0.77       45.82     20.14 o 
  13  11   7       72.55       56.68     37.84 o 
  14  11   7        6.94       58.68     50.13 o 
  15  11   7      151.68       78.76     21.39 o 
  -4  12   7        3.05       19.02     20.96 o 
  -3  12   7        1.22       18.35     15.78 o 
  -2  12   7        1.03       33.77     15.61 o 
  -1  12   7      899.41      863.92     38.29 o 
   0  12   7        5.71       -3.87     12.28 o 
   1  12   7       80.63       61.61     16.71 o 
   2  12   7     1257.56     1386.37     79.32 o 
   3  12   7       38.95       37.62     11.32 o 
   4  12   7      372.92      390.60     27.89 o 
   5  12   7      101.55       53.51     19.03 o 
   6  12   7     2030.70     2100.68     93.97 o 
   7  12   7       26.81       24.74     26.01 o 
   8  12   7       15.08       -6.20     17.57 o 
   9  12   7      181.66      258.12     61.65 o 
  10  12   7       39.11       36.29     19.34 o 
  11  12   7       10.74       39.58     15.78 o 
  12  12   7       19.26       27.61     14.10 o 
  13  12   7      699.41      837.80    123.30 o 
  14  12   7       59.23       73.31     23.48 o 
  -2  13   7        2.24       25.91     17.66 o 
  -1  13   7        2.11       19.00     13.33 o 
   0  13   7       48.88       21.43     21.69 o 
   1  13   7      995.55      960.64     56.96 o 
   2  13   7       14.24       31.98     13.08 o 
   3  13   7       92.15       77.76     20.19 o 
   4  13   7       44.61       26.35     10.16 o 
   5  13   7     1463.20     1525.83     76.30 o 
   6  13   7      165.99      228.54     29.87 o 
   7  13   7      855.39      936.77     54.03 o 
   8  13   7       13.20       13.04     25.73 o 
   9  13   7      200.92      243.59     41.74 o 
  10  13   7       80.10       74.20     38.13 o 
  11  13   7        8.12       21.85     20.77 o 
  12  13   7      779.44      885.97    219.07 o 
  13  13   7      160.75      182.42     37.46 o 
  -1  14   7       22.50       30.36     14.62 o 
   0  14   7      682.99      696.56     74.57 o 
   1  14   7       68.12      117.39     30.39 o 
   2  14   7      139.06      170.29     28.94 o 
   3  14   7       78.73       51.32     19.72 o 
   4  14   7        6.34      -16.44     17.94 o 
   5  14   7       19.07       13.98     15.98 o 
   6  14   7      300.65      311.41     62.67 o 
   7  14   7        4.85        1.74     20.10 o 
   8  14   7       22.46       16.12     23.50 o 
   9  14   7      155.62      185.94     35.90 o 
  10  14   7      261.54      135.06     37.40 o 
  11  14   7       67.91       71.95     23.52 o 
  12  14   7       81.77       42.03     28.42 o 
   1  15   7      793.78      777.85     65.66 o 
   2  15   7      235.35      189.51     39.76 o 
   3  15   7       16.74       32.54     18.95 o 
   4  15   7       13.81        5.03     38.22 o 
   5  15   7        2.70       -7.49     34.93 o 
   6  15   7      104.59       94.72     23.88 o 
   7  15   7      351.51      247.80     44.03 o 
   8  15   7      918.74     1027.38     95.97 o 
   9  15   7       52.90       53.44     31.82 o 
  10  15   7       14.40       38.69     38.89 o 
  11  15   7       68.00       64.77     23.17 o 
   3  16   7       19.10       43.75     25.07 o 
   4  16   7        2.24       23.79     21.51 o 
   5  16   7       67.36       13.32     23.93 o 
   6  16   7       58.99       64.90     19.23 o 
   7  16   7      412.64      495.82     54.58 o 
   8  16   7      379.48      429.11     86.95 o 
   9  16   7      290.98      217.00     38.64 o 
  -2 -13   8      455.42      320.80    106.51 o 
  -1 -13   8       40.42       28.53     38.42 o 
   0 -13   8        5.31       26.66     33.76 o 
   1 -13   8       10.52       49.41     23.17 o 
   2 -13   8       90.98       92.93     59.30 o 
   3 -13   8       47.17       29.94     48.37 o 
   4 -13   8        2.52       -1.05     64.83 o 
   5 -13   8       65.80       88.49     39.57 o 
  -4 -12   8      303.01      297.44     54.03 o 
  -3 -12   8      425.30      485.52     98.86 o 
  -2 -12   8       52.64       66.54     25.42 o 
  -1 -12   8      517.02      607.70     84.86 o 
   0 -12   8        5.71       14.12     44.58 o 
   1 -12   8        1.47       25.13     26.53 o 
   2 -12   8      112.13       74.89     36.23 o 
   3 -12   8      211.52      156.86     47.59 o 
   4 -12   8      413.35      395.17     49.80 o 
   5 -12   8      362.29      321.25     44.87 o 
   6 -12   8       48.43       55.60     19.51 o 
   7 -12   8       39.00       70.71     24.44 o 
  -5 -11   8      168.57      114.21     25.04 o 
  -4 -11   8        1.73       15.65     25.67 o 
  -3 -11   8      122.55      126.11     35.33 o 
  -2 -11   8      218.84      219.54     39.34 o 
  -1 -11   8       22.61       29.52     22.09 o 
   0 -11   8       20.17      -24.07     26.37 o 
   1 -11   8        5.05       23.21     47.88 o 
   2 -11   8       11.44       33.18     20.77 o 
   3 -11   8       54.13       41.48     55.54 o 
   4 -11   8     1494.85     1664.25    149.96 o 
   5 -11   8      650.62      787.34     62.28 o 
   6 -11   8        1.43      -14.21     27.18 o 
   7 -11   8      152.72      157.06     34.80 o 
   8 -11   8       81.12       62.44     32.52 o 
  -6 -10   8      277.14      280.05     50.39 o 
  -5 -10   8       51.74       64.22     26.70 o 
  -4 -10   8       28.88      -20.97     23.11 o 
  -3 -10   8       23.24       29.07     18.05 o 
  -2 -10   8       15.21       29.84     21.35 o 
  -1 -10   8      799.23      795.67     64.22 o 
   0 -10   8       10.67       83.57     31.40 o 
   1 -10   8      238.57      189.03     66.80 o 
   2 -10   8       85.10      105.83     24.58 o 
   3 -10   8     1281.45     1367.40     90.63 o 
   4 -10   8      187.06      132.72     33.38 o 
   5 -10   8       83.01       98.78     29.71 o 
   6 -10   8      170.99      175.34     33.18 o 
   7 -10   8       90.40       94.55     21.10 o 
   8 -10   8      408.59      554.55     85.27 o 
   9 -10   8        0.30        2.77     25.15 o 
  10 -10   8       85.65       72.57     27.09 o 
  -7  -9   8      293.52      260.46     49.82 o 
  -6  -9   8       52.74       29.61     17.30 o 
  -5  -9   8       33.27       29.69     29.99 o 
  -4  -9   8       71.93       58.72     26.27 o 
  -3  -9   8      211.45      195.88     38.94 o 
  -2  -9   8      411.77      448.46     91.34 o 
  -1  -9   8     1200.87     1271.31     75.69 o 
   0  -9   8      723.39      728.48     50.92 o 
   1  -9   8      303.96      324.69     37.54 o 
   2  -9   8     1595.49     1571.05    114.44 o 
   3  -9   8      133.14      161.48     35.71 o 
   4  -9   8      634.83      583.07     52.43 o 
   5  -9   8       87.65       30.44     22.68 o 
   6  -9   8      220.00      153.00     52.38 o 
   7  -9   8      144.07      157.92     44.01 o 
   8  -9   8       71.69       93.92     22.46 o 
   9  -9   8      160.65      159.00     39.13 o 
  10  -9   8       76.44       25.67     28.34 o 
  11  -9   8       29.66       46.62     38.86 o 
  -8  -8   8      241.14      199.63     74.65 o 
  -7  -8   8        1.31       13.76     23.97 o 
  -6  -8   8        5.18       13.15     18.96 o 
  -5  -8   8       67.95       83.92     24.89 o 
  -4  -8   8      223.53      224.44     38.15 o 
  -3  -8   8      134.75      150.65     31.74 o 
  -2  -8   8       48.13       27.31     29.12 o 
  -1  -8   8     2770.56     2805.56    116.65 o 
   0  -8   8      455.41      466.41     38.08 o 
   1  -8   8      223.75      288.37     34.03 o 
   2  -8   8      211.29      174.30     39.78 o 
   3  -8   8       31.31       31.95     19.20 o 
   4  -8   8       28.39       47.33     42.49 o 
   5  -8   8        4.33       43.66     23.22 o 
   6  -8   8      730.52      793.81     57.49 o 
   7  -8   8        4.33        0.17     13.16 o 
   8  -8   8       44.82       55.52     28.88 o 
   9  -8   8        1.56       51.29     23.39 o 
  10  -8   8      358.91      369.55     60.08 o 
  11  -8   8       78.39       66.48     23.36 o 
  12  -8   8        5.67       40.30     16.88 o 
  -8  -7   8       64.80       48.78     17.52 o 
  -7  -7   8       39.75       15.50     20.21 o 
  -6  -7   8       61.01       80.63     15.45 o 
  -5  -7   8      290.00      297.68     31.18 o 
  -4  -7   8      573.69      651.42     39.42 o 
  -3  -7   8      106.44      103.59     22.96 o 
  -2  -7   8     1758.09     1774.12     79.48 o 
  -1  -7   8      673.63      690.01     51.68 o 
   0  -7   8     2336.66     2336.61     56.79 o 
   1  -7   8      161.21      126.48     21.50 o 
   2  -7   8      502.05      537.74     42.82 o 
   3  -7   8       43.20       47.33     18.29 o 
   4  -7   8       11.98        4.74     19.04 o 
   5  -7   8      202.07      117.89     39.88 o 
   6  -7   8      486.85      517.73     50.59 o 
   7  -7   8      373.56      372.10     42.79 o 
   8  -7   8      287.22      304.84     35.43 o 
   9  -7   8      530.52      553.32     49.69 o 
  10  -7   8      520.88      586.32     86.46 o 
  11  -7   8      197.99      242.90     39.02 o 
  12  -7   8        1.96       48.53     13.00 o 
  -8  -6   8       27.30       14.67     13.59 o 
  -7  -6   8      384.42      400.71     41.49 o 
  -6  -6   8      518.90      560.54     38.07 o 
  -5  -6   8      625.12      613.34     34.94 o 
  -4  -6   8      373.62      390.31     24.45 o 
  -3  -6   8     1433.11     1474.22     50.14 o 
  -2  -6   8      723.28      727.11     31.87 o 
  -1  -6   8      586.22      570.00     31.69 o 
   0  -6   8     1910.72     1929.66     55.65 o 
   1  -6   8        0.57       15.94     17.80 o 
   2  -6   8        0.69        4.39      9.64 o 
   3  -6   8     1445.35     1406.89     45.69 o 
   4  -6   8      158.12      164.32     20.85 o 
   5  -6   8        9.06       18.74     17.89 o 
   6  -6   8      452.91      473.98     33.50 o 
   7  -6   8       45.74       23.89     14.13 o 
   8  -6   8      708.68      792.69     49.88 o 
   9  -6   8     1374.21     1446.70     88.78 o 
  10  -6   8     1354.38     1533.39     94.27 o 
  11  -6   8      226.45      262.08    126.77 o 
  12  -6   8        0.84       49.33     53.42 o 
  13  -6   8        1.23        2.47     25.04 o 
  -9  -5   8       71.15       28.60     28.05 o 
  -8  -5   8       45.96       27.17     12.67 o 
  -7  -5   8       54.92       29.45     15.36 o 
  -6  -5   8     1146.60     1156.61     68.86 o 
  -5  -5   8      176.44      201.72     24.10 o 
  -4  -5   8      589.79      596.31     27.43 o 
  -3  -5   8     1781.93     1830.14     55.71 o 
  -2  -5   8     1965.21     2030.93     56.86 o 
  -1  -5   8      179.00      140.56     19.04 o 
   0  -5   8      135.32      123.28     24.19 o 
   1  -5   8     2377.03     2481.80     60.77 o 
   2  -5   8      381.23      371.62     27.69 o 
   3  -5   8      441.18      472.80     35.32 o 
   4  -5   8     1044.60     1108.89     40.89 o 
   5  -5   8      563.39      639.36     41.99 o 
   6  -5   8       22.99       18.48     12.01 o 
   7  -5   8      984.03     1115.65     47.15 o 
   8  -5   8      291.21      320.28     29.37 o 
   9  -5   8      764.95      701.08     35.64 o 
  10  -5   8      271.02      304.07     25.59 o 
  11  -5   8      771.85      745.17     49.68 o 
  12  -5   8       62.23       18.36     25.67 o 
  13  -5   8      105.76       95.28     51.76 o 
  14  -5   8        0.19       33.44     22.14 o 
  -9  -4   8       20.26      -10.48     26.70 o 
  -8  -4   8      126.11       74.04     17.83 o 
  -7  -4   8      584.04      613.87     27.09 o 
  -6  -4   8       72.89       79.20     14.97 o 
  -5  -4   8       58.58       42.42     12.46 o 
  -4  -4   8        5.06       15.83      7.85 o 
  -3  -4   8      294.01      302.61     27.66 o 
  -2  -4   8       35.87       49.51     16.89 o 
  -1  -4   8       17.18       44.30     17.70 o 
   0  -4   8      783.03      846.16     34.60 o 
   1  -4   8      451.68      475.19     28.61 o 
   2  -4   8      703.93      640.36     39.02 o 
   3  -4   8      256.19      258.74     23.44 o 
   4  -4   8     3369.56     3413.94     60.27 o 
   5  -4   8     3484.76     3565.12     63.99 o 
   6  -4   8     1432.28     1574.84     45.58 o 
   7  -4   8       39.23       31.03      9.10 o 
   8  -4   8     1229.57     1141.50     44.08 o 
   9  -4   8      123.23      116.20     19.66 o 
  10  -4   8      235.79      178.24     35.30 o 
  11  -4   8      423.85      445.13     33.62 o 
  12  -4   8      165.81      134.44     28.11 o 
  13  -4   8       54.57       34.22     13.40 o 
  14  -4   8      233.16      217.92     42.57 o 
  -9  -3   8      110.17      120.95     36.83 o 
  -8  -3   8      194.77      113.53     38.20 o 
  -7  -3   8      544.38      564.94     32.59 o 
  -6  -3   8      230.88      251.96     24.85 o 
  -5  -3   8        4.07       19.15      9.98 o 
  -4  -3   8      969.26      984.21     34.02 o 
  -3  -3   8      457.42      448.25     22.70 o 
  -2  -3   8      563.07      609.76     36.40 o 
  -1  -3   8     1461.99     1566.13     40.92 o 
   0  -3   8      663.94      651.95     39.98 o 
   1  -3   8     3422.83     3565.30     64.58 o 
   2  -3   8       54.59       78.88     13.59 o 
   3  -3   8      576.72      519.45     24.69 o 
   4  -3   8      440.34      439.48     23.34 o 
   5  -3   8    11200.83    11611.80    146.26 o 
   6  -3   8      228.46      241.79     27.65 o 
   7  -3   8       33.84       56.45     14.66 o 
   8  -3   8      351.41      300.91     25.62 o 
   9  -3   8     1666.78     1654.60     49.73 o 
  10  -3   8      106.49       70.09     20.18 o 
  11  -3   8      605.23      615.90     32.86 o 
  12  -3   8      741.82      797.07     69.01 o 
  13  -3   8       63.79       43.23     15.26 o 
  14  -3   8      324.85      332.87     47.59 o 
  15  -3   8        6.28       41.32     23.58 o 
  -9  -2   8       11.73       61.46     21.24 o 
  -8  -2   8      339.09      368.10     48.63 o 
  -7  -2   8      320.26      272.50     22.99 o 
  -6  -2   8        3.31        6.97      7.45 o 
  -5  -2   8      376.60      398.85     27.86 o 
  -4  -2   8      972.40      979.40     33.04 o 
  -3  -2   8     1018.43     1035.46     41.07 o 
  -2  -2   8      458.70      448.06     25.08 o 
  -1  -2   8     1680.24     1625.95     39.76 o 
   0  -2   8     3136.43     3025.34     43.73 o 
   1  -2   8     1199.61     1294.85     34.20 o 
   2  -2   8      306.81      325.85     20.66 o 
   3  -2   8      106.29       77.62     20.73 o 
   4  -2   8     4684.84     5144.26     80.11 o 
   5  -2   8      482.50      493.81     26.09 o 
   6  -2   8      612.47      567.65     26.41 o 
   7  -2   8        2.26       33.58      9.93 o 
   8  -2   8     1336.04     1205.20     48.46 o 
   9  -2   8        6.49       27.75      8.83 o 
  10  -2   8      184.11      171.78     25.34 o 
  11  -2   8      590.38      612.78     46.48 o 
  12  -2   8       30.90       33.53     20.62 o 
  13  -2   8      242.14      260.78     49.63 o 
  14  -2   8      262.48      263.23     41.67 o 
  15  -2   8      263.92      328.30     80.03 o 
  -8  -1   8       20.43       34.10     32.72 o 
  -7  -1   8      119.33      111.49     15.89 o 
  -6  -1   8      101.61       84.61     13.24 o 
  -5  -1   8     1480.92     1402.51     42.38 o 
  -4  -1   8      537.44      566.38     22.92 o 
  -3  -1   8        5.80       -1.94      8.22 o 
  -2  -1   8      283.56      293.39     24.54 o 
  -1  -1   8     3385.31     3396.32     51.00 o 
   0  -1   8     2089.16     2086.50     34.41 o 
   1  -1   8      205.90      172.88     23.28 o 
   2  -1   8      846.02      839.84     25.95 o 
   3  -1   8      952.29     1076.03     42.84 o 
   4  -1   8       50.50       82.22     13.49 o 
   5  -1   8      212.76      193.98     19.91 o 
   6  -1   8     1982.85     2008.81     75.34 o 
   7  -1   8      288.63      337.28     20.88 o 
   8  -1   8       87.39       82.12     14.61 o 
   9  -1   8       70.00       67.54     11.65 o 
  10  -1   8      668.44      648.14     32.06 o 
  11  -1   8       13.03       33.79     13.58 o 
  12  -1   8      170.09      189.20     21.30 o 
  13  -1   8       10.30       18.36     13.01 o 
  14  -1   8      106.69       96.73     33.11 o 
  15  -1   8       70.32      162.60     33.99 o 
  16  -1   8      233.77      260.67     55.51 o 
  -9   0   8       70.79       42.57     25.32 o 
  -8   0   8       11.52       18.12     17.60 o 
  -7   0   8      482.97      498.01     27.85 o 
  -6   0   8      275.34      281.95     23.83 o 
  -5   0   8     2102.65     2192.72     60.28 o 
  -4   0   8       57.73       53.81     10.32 o 
  -3   0   8      262.60      243.72     20.45 o 
  -2   0   8      660.13      638.71     24.13 o 
  -1   0   8     1920.70     2017.66     34.58 o 
   0   0   8      373.81      323.08     16.04 o 
   1   0   8       63.26       46.48     10.51 o 
   2   0   8     2607.71     3046.20     48.00 o 
   3   0   8       38.93       54.63     27.13 o 
   4   0   8     1115.51     1114.04     29.83 o 
   5   0   8        0.78       22.57     10.42 o 
   6   0   8     2774.41     2929.44     55.04 o 
   7   0   8     2168.24     2017.26     40.01 o 
   8   0   8      241.35      214.85     21.00 o 
   9   0   8     1729.08     1745.83     48.54 o 
  10   0   8      305.46      276.51     31.95 o 
  11   0   8     1586.76     1587.80     80.29 o 
  12   0   8        1.56       13.15     13.32 o 
  13   0   8      208.93      204.81     36.88 o 
  14   0   8       13.54       18.59     22.52 o 
  15   0   8      108.22      108.26     24.64 o 
  16   0   8       49.52       84.29     25.59 o 
  -9   1   8      153.66       81.03     20.20 o 
  -8   1   8      685.88      608.95     79.34 o 
  -7   1   8      526.56      578.36     24.02 o 
  -6   1   8     2784.75     2944.50     98.72 o 
  -5   1   8      712.53      741.64     36.06 o 
  -4   1   8     1365.33     1373.94     36.69 o 
  -3   1   8       94.24       93.06     11.97 o 
  -2   1   8        3.26       13.66      7.67 o 
  -1   1   8     1518.41     1540.78     31.70 o 
   0   1   8       29.51       37.08     11.83 o 
   1   1   8      146.41      111.50     11.18 o 
   2   1   8       19.01       23.98      6.68 o 
   3   1   8      171.70      172.89     13.35 o 
   4   1   8       61.59       46.98     11.24 o 
   5   1   8       66.21       93.86     20.69 o 
   6   1   8      994.35      906.84     28.01 o 
   7   1   8      796.59      824.38     27.70 o 
   8   1   8      255.25      212.01     21.55 o 
   9   1   8      340.38      325.07     25.97 o 
  10   1   8     2082.78     2096.97     56.84 o 
  11   1   8      172.15      122.52     19.54 o 
  12   1   8       59.99       59.56     18.80 o 
  13   1   8       43.86       25.57     10.10 o 
  14   1   8        1.57       30.71     14.31 o 
  15   1   8       13.87       29.53     17.48 o 
  16   1   8      126.02      115.45     47.80 o 
  -8   2   8       88.50       74.08     22.76 o 
  -7   2   8      244.81      238.00     47.23 o 
  -6   2   8        5.96       25.38      7.73 o 
  -5   2   8     1844.87     1872.50     82.91 o 
  -4   2   8     1577.79     1610.56     40.11 o 
  -3   2   8       37.57       37.17      8.56 o 
  -2   2   8      446.74      401.35     18.22 o 
  -1   2   8     2703.13     2860.32     73.11 o 
   0   2   8      227.59      240.81     25.42 o 
   1   2   8     1514.32     1617.02     63.22 o 
   2   2   8     1221.19     1224.69     30.21 o 
   3   2   8        2.05       17.77      8.82 o 
   4   2   8      578.11      582.73     20.07 o 
   5   2   8     1400.16     1395.24     32.51 o 
   6   2   8       25.96       63.60     11.19 o 
   7   2   8      113.68      142.59     19.67 o 
   8   2   8       32.39       38.57      8.33 o 
   9   2   8       94.19      108.92     21.45 o 
  10   2   8      417.29      454.96     30.28 o 
  11   2   8      140.55      136.32     22.75 o 
  12   2   8      247.50      245.07     27.64 o 
  13   2   8      109.32       75.15     24.04 o 
  14   2   8       16.89       25.91     27.99 o 
  15   2   8      134.10      135.99     28.15 o 
  16   2   8      243.10      206.51     38.08 o 
  -8   3   8       40.99       61.32     18.54 o 
  -7   3   8      264.07      244.44     34.62 o 
  -6   3   8       87.23       69.01     10.34 o 
  -5   3   8       24.97       20.17      6.41 o 
  -4   3   8      131.64       89.10     14.68 o 
  -3   3   8       84.28      103.82     13.12 o 
  -2   3   8     1267.10     1343.15     62.15 o 
  -1   3   8        3.68       21.84     14.59 o 
   0   3   8       92.36       96.37     21.68 o 
   1   3   8      268.05      217.75     46.95 o 
   2   3   8     1832.45     1961.90     76.40 o 
   3   3   8     1373.45     1412.80     39.75 o 
   4   3   8     2068.39     1980.37     47.40 o 
   5   3   8     4469.96     4617.93     66.54 o 
   6   3   8      286.97      257.38     20.72 o 
   7   3   8      716.17      679.90     29.81 o 
   8   3   8      179.98      150.99     17.84 o 
   9   3   8       12.96       27.12      9.80 o 
  10   3   8       16.17       29.48      8.82 o 
  11   3   8       82.92       89.46     15.58 o 
  12   3   8      114.88      126.73     27.24 o 
  13   3   8      105.07       83.04     25.33 o 
  14   3   8       73.11       51.64     19.81 o 
  15   3   8       18.69       26.72     18.45 o 
  16   3   8      274.34      317.17     33.91 o 
  -7   4   8      107.24       62.60     13.49 o 
  -6   4   8       24.22       12.42     15.35 o 
  -5   4   8        1.10        0.00      6.42 o 
  -4   4   8     1425.33     1468.67     40.61 o 
  -3   4   8       42.22       17.66     11.24 o 
  -2   4   8       99.51      103.52     23.72 o 
  -1   4   8      119.78      116.03     39.08 o 
   0   4   8      456.28      452.78     34.55 o 
   1   4   8      658.31      638.83     52.80 o 
   2   4   8       20.97       48.86     29.19 o 
   3   4   8      195.59      172.97     13.78 o 
   4   4   8      271.73      228.08     18.33 o 
   5   4   8     2377.31     2424.70     41.74 o 
   6   4   8     1153.53     1151.23     31.92 o 
   7   4   8      268.26      292.52     21.04 o 
   8   4   8      868.29      878.99     31.07 o 
   9   4   8      824.54      881.97     34.55 o 
  10   4   8        8.93       16.95     15.44 o 
  11   4   8     2068.86     2141.95     51.04 o 
  12   4   8      902.82      978.64     42.14 o 
  13   4   8      119.65      106.04     16.38 o 
  14   4   8      278.93      318.92     41.97 o 
  15   4   8        8.65        5.58     17.88 o 
  16   4   8        1.43       24.47     19.78 o 
  -6   5   8        0.04        4.73     12.90 o 
  -5   5   8       18.23       26.45      7.75 o 
  -4   5   8      203.23      170.60     14.94 o 
  -3   5   8     1249.70     1327.24     58.09 o 
  -2   5   8      461.72      433.28     49.41 o 
  -1   5   8     2241.43     2319.92     87.69 o 
   0   5   8      127.68      159.83     21.39 o 
   1   5   8     1064.69     1108.31     67.72 o 
   2   5   8      566.27      542.59     45.60 o 
   3   5   8      157.79      162.78     18.66 o 
   4   5   8       16.54       23.32      6.86 o 
   5   5   8      630.47      559.30     23.25 o 
   6   5   8      236.19      277.81     19.88 o 
   7   5   8      300.58      284.79     20.59 o 
   8   5   8      479.82      443.57     37.98 o 
   9   5   8      106.75      111.51     12.05 o 
  10   5   8      861.03      864.96     32.98 o 
  11   5   8      704.18      669.27     32.67 o 
  12   5   8     3255.37     3295.71    152.45 o 
  13   5   8      165.42      128.31     17.22 o 
  14   5   8       41.42       39.73     13.66 o 
  15   5   8      123.87       90.48     29.49 o 
  16   5   8      239.26      282.58     42.46 o 
  -6   6   8       38.61       20.53     12.71 o 
  -5   6   8       69.17       32.70     13.27 o 
  -4   6   8       89.14       94.47     13.21 o 
  -3   6   8       19.85       10.01      7.61 o 
  -2   6   8      331.84      352.39     42.23 o 
  -1   6   8     1321.52     1365.15     60.40 o 
   0   6   8     1792.39     1866.91     69.45 o 
   1   6   8      500.10      530.01     45.50 o 
   2   6   8      948.41     1099.17     53.95 o 
   3   6   8      389.60      394.71     41.75 o 
   4   6   8      405.38      437.52     21.63 o 
   5   6   8       54.26       43.18     16.10 o 
   6   6   8       73.45       69.62     12.14 o 
   7   6   8     3286.75     3329.50     77.20 o 
   8   6   8       67.57       68.75     15.87 o 
   9   6   8        3.40       23.65     12.62 o 
  10   6   8      200.10      213.67     29.46 o 
  11   6   8     2092.11     2047.61     51.06 o 
  12   6   8      289.90      303.43     33.92 o 
  13   6   8        3.28      -14.13     14.13 o 
  14   6   8      191.46      193.79     24.94 o 
  15   6   8       78.15       62.58     13.54 o 
  16   6   8       68.22       55.23     27.15 o 
  -6   7   8       12.67       29.99     22.58 o 
  -5   7   8      316.80      273.15     25.73 o 
  -4   7   8      118.59       95.76     14.46 o 
  -3   7   8       44.16       30.74      8.69 o 
  -2   7   8       31.40       12.47      9.08 o 
  -1   7   8        2.91       33.64     17.38 o 
   0   7   8        9.00       32.40     14.62 o 
   1   7   8       64.06       49.17      9.85 o 
   2   7   8       28.83       30.33      8.21 o 
   3   7   8       15.27       24.19      7.73 o 
   4   7   8        6.62       31.67      9.76 o 
   5   7   8       14.72       44.84     11.35 o 
   6   7   8     4610.50     4734.55     68.88 o 
   7   7   8      865.43      831.86     33.62 o 
   8   7   8     1487.90     1458.14     71.15 o 
   9   7   8        7.39       24.14      8.01 o 
  10   7   8     2538.38     2580.17     57.91 o 
  11   7   8      353.33      327.67     33.10 o 
  12   7   8        1.96        3.28     12.47 o 
  13   7   8      153.79      104.39     28.41 o 
  14   7   8      341.07      261.04     38.41 o 
  15   7   8        4.72      -17.52     43.11 o 
  16   7   8       45.22       49.33     19.37 o 
  -6   8   8      585.30      704.34     73.84 o 
  -5   8   8      911.58      946.96     88.30 o 
  -4   8   8      136.55       99.42     15.76 o 
  -3   8   8        2.69        8.88      4.89 o 
  -2   8   8       24.40       14.27      9.10 o 
  -1   8   8      296.01      269.93     19.04 o 
   0   8   8        0.17        6.61      9.22 o 
   1   8   8      887.90      880.83     31.57 o 
   2   8   8      533.34      513.56     25.78 o 
   3   8   8       33.00       29.34      7.96 o 
   4   8   8      355.49      390.73     25.84 o 
   5   8   8     1892.16     1955.46     62.61 o 
   6   8   8      785.21      871.88     33.33 o 
   7   8   8     1140.43     1164.33     48.98 o 
   8   8   8        5.51       23.71     11.59 o 
   9   8   8      696.90      659.89     46.38 o 
  10   8   8      618.39      589.95     33.32 o 
  11   8   8      300.06      250.74     24.92 o 
  12   8   8      212.46      205.97     25.68 o 
  13   8   8      175.81      175.78     42.58 o 
  14   8   8      623.13      705.09     79.51 o 
  15   8   8        0.43       19.54     30.40 o 
  16   8   8       53.48       59.81     14.80 o 
  -5   9   8      149.54      200.60     58.24 o 
  -4   9   8      345.79      319.76    103.39 o 
  -3   9   8       74.83       59.91     10.84 o 
  -2   9   8        1.51        7.30      6.32 o 
  -1   9   8       40.42       24.63      7.25 o 
   0   9   8        2.17       14.06      6.85 o 
   1   9   8      719.51      741.65     25.72 o 
   2   9   8     2152.20     2220.41     43.93 o 
   3   9   8      114.53       84.79     12.50 o 
   4   9   8      719.52      718.49     32.77 o 
   5   9   8       18.01        4.04     10.43 o 
   6   9   8     1603.80     1598.19     49.09 o 
   7   9   8        0.93       16.33     17.27 o 
   8   9   8        0.48       33.12     10.95 o 
   9   9   8        0.36       27.89     11.08 o 
  10   9   8      173.63      165.58     30.11 o 
  11   9   8        0.44       30.45     20.23 o 
  12   9   8        8.17       29.36     12.66 o 
  13   9   8      469.66      606.99     72.54 o 
  14   9   8       13.08       64.93     24.76 o 
  15   9   8      292.33      341.92     64.42 o 
  16   9   8       17.83       57.35     20.23 o 
  -5  10   8        1.99       -4.15     22.17 o 
  -4  10   8       60.90       25.63     19.13 o 
  -3  10   8        2.92       13.28     11.96 o 
  -2  10   8      131.67       76.45     14.21 o 
  -1  10   8       87.13       45.20     12.71 o 
   0  10   8      186.88      210.93     30.97 o 
   1  10   8      453.37      511.20     36.76 o 
   2  10   8     2140.51     2420.48     75.01 o 
   3  10   8      885.85      908.84     34.82 o 
   4  10   8      320.71      297.85     23.52 o 
   5  10   8     1378.55     1311.64     51.86 o 
   6  10   8     1406.26     1446.28     85.00 o 
   7  10   8        1.84       37.85     12.47 o 
   8  10   8     1126.51     1095.06     66.71 o 
   9  10   8      220.75      179.60     52.54 o 
  10  10   8       11.26       25.50     12.89 o 
  11  10   8        4.98       48.62     37.96 o 
  12  10   8      166.60      246.14     38.79 o 
  13  10   8       37.59       50.16     16.33 o 
  14  10   8       84.34       60.04     15.10 o 
  15  10   8      152.47      149.67     65.49 o 
  -4  11   8       74.73       61.87     28.64 o 
  -3  11   8      237.16      202.95     50.63 o 
  -2  11   8      193.98      257.95     37.61 o 
  -1  11   8        9.88       24.25     10.43 o 
   0  11   8      204.61      170.65     22.75 o 
   1  11   8      687.68      666.80     36.17 o 
   2  11   8      491.61      446.46     40.68 o 
   3  11   8       75.91       66.10     13.68 o 
   4  11   8       25.86       40.76     10.37 o 
   5  11   8       78.52       99.62     22.89 o 
   6  11   8      210.67      205.01     28.37 o 
   7  11   8        5.23        6.02     14.69 o 
   8  11   8     1148.70     1279.41     64.93 o 
   9  11   8      999.68     1020.96     56.15 o 
  10  11   8      382.28      484.05     47.41 o 
  11  11   8       11.10        7.43     26.25 o 
  12  11   8      489.88      566.99     61.12 o 
  13  11   8      503.65      478.36     54.03 o 
  14  11   8       18.50       39.07     21.41 o 
  15  11   8       32.56       44.07     19.02 o 
  -3  12   8      147.65      218.69     52.05 o 
  -2  12   8      139.84      117.56     41.78 o 
  -1  12   8        1.29       20.93     35.14 o 
   0  12   8      257.46      216.78     39.43 o 
   1  12   8      267.44      213.57     19.99 o 
   2  12   8       25.82       10.38     12.05 o 
   3  12   8       77.04       66.19     10.87 o 
   4  12   8        5.14       17.07     10.97 o 
   5  12   8        9.39       22.81     16.60 o 
   6  12   8        8.15       27.26     18.22 o 
   7  12   8      648.49      638.93     46.19 o 
   8  12   8      362.54      341.64     40.24 o 
   9  12   8      517.88      567.25     52.78 o 
  10  12   8        3.78       36.28     19.41 o 
  11  12   8      212.18      275.68     46.81 o 
  12  12   8      641.03      613.58     60.04 o 
  13  12   8      334.83      329.64     41.82 o 
  14  12   8       29.52       44.31     27.18 o 
  -2  13   8        0.72       22.52     31.47 o 
  -1  13   8      211.72       76.78     53.12 o 
   0  13   8      113.54      101.75     29.26 o 
   1  13   8       89.61       80.45     25.77 o 
   2  13   8        0.14       15.95     21.97 o 
   3  13   8      324.80      336.60     50.33 o 
   4  13   8      958.19      991.52     48.25 o 
   5  13   8       39.50       27.70     16.76 o 
   6  13   8      590.15      673.57     42.45 o 
   7  13   8       47.43       44.83     12.72 o 
   8  13   8      291.34      310.93     46.93 o 
   9  13   8        0.89        4.85     51.24 o 
  10  13   8        9.45       47.17     59.00 o 
  11  13   8        2.14       19.49     34.40 o 
  12  13   8      533.92      675.77     76.47 o 
  13  13   8      141.94      138.74     37.64 o 
   0  14   8       21.99       52.78     29.22 o 
   1  14   8       84.76       48.86     19.46 o 
   2  14   8      120.51      108.74     21.88 o 
   3  14   8      671.65      736.95     54.06 o 
   4  14   8       45.24       48.15     10.29 o 
   5  14   8      696.45      735.14     40.87 o 
   6  14   8      373.20      373.82     35.88 o 
   7  14   8      716.47      846.55     63.27 o 
   8  14   8        1.60        0.85     17.21 o 
   9  14   8      180.80      173.35     41.28 o 
  10  14   8      272.65      288.66     63.42 o 
  11  14   8        0.66       42.49     17.66 o 
  12  14   8        1.33       63.58     30.99 o 
   2  15   8      251.06      244.63     42.93 o 
   3  15   8        2.21       43.24     20.05 o 
   4  15   8      273.25      361.69     49.20 o 
   5  15   8       45.84       20.71     16.59 o 
   6  15   8      179.36      169.36     67.42 o 
   7  15   8       35.82       43.99     19.59 o 
   8  15   8      601.60      693.58     73.65 o 
   9  15   8        0.60       52.29     18.97 o 
  10  15   8      132.43       95.99     32.63 o 
  11  15   8        0.04        3.27     15.66 o 
   5  16   8        6.18      -15.96     48.02 o 
   6  16   8      121.23       90.94     32.35 o 
   7  16   8      187.36      205.71     39.57 o 
   8  16   8      119.67       82.46     22.23 o 
   2 -13   9        1.87       17.19     31.99 o 
  -2 -12   9       79.52       77.66     29.12 o 
  -1 -12   9        6.66      -26.42     27.99 o 
   0 -12   9      259.92      301.33     55.16 o 
   1 -12   9        4.99       34.11     46.52 o 
   2 -12   9       83.79       55.40     21.10 o 
   3 -12   9       50.81       47.34     17.13 o 
   4 -12   9      238.48      282.56     48.49 o 
   5 -12   9       37.60       37.70     25.70 o 
   6 -12   9       72.17       41.42     26.94 o 
  -4 -11   9       23.66       37.09     17.07 o 
  -3 -11   9      164.06      105.51     49.23 o 
  -2 -11   9       48.98       17.85     23.09 o 
  -1 -11   9      607.67      517.97     55.31 o 
   0 -11   9      108.92       62.58     25.05 o 
   1 -11   9       55.37       12.22     69.60 o 
   2 -11   9       18.23       57.98     18.36 o 
   3 -11   9       67.54       67.78     38.60 o 
   4 -11   9        0.78       38.29     22.08 o 
   5 -11   9       74.24       76.47     27.42 o 
   6 -11   9        5.66       67.28     22.76 o 
   7 -11   9      171.50       85.39     34.34 o 
   8 -11   9        1.77       52.74     19.73 o 
  -5 -10   9        0.85       32.09     23.77 o 
  -4 -10   9       49.07       62.98     22.32 o 
  -3 -10   9       73.13       77.86     22.73 o 
  -2 -10   9      552.05      580.45     58.85 o 
  -1 -10   9      370.93      506.07    135.18 o 
   0 -10   9      871.64      990.01     72.05 o 
   1 -10   9        0.99       32.67     39.25 o 
   2 -10   9        5.83       44.35     25.42 o 
   3 -10   9        8.17       59.35     20.82 o 
   4 -10   9       27.78       45.36     17.65 o 
   5 -10   9        7.56       27.87     15.71 o 
   6 -10   9       26.97       42.85     17.34 o 
   7 -10   9       55.19       35.83     25.87 o 
   8 -10   9       82.12      112.06     29.10 o 
   9 -10   9       53.32       52.55     30.80 o 
  -6  -9   9      199.90      170.00     99.88 o 
  -5  -9   9      133.52       74.06     15.38 o 
  -4  -9   9        2.46        2.66     17.78 o 
  -3  -9   9       20.28       46.31     25.09 o 
  -2  -9   9      266.79      205.53     34.19 o 
  -1  -9   9      490.98      445.35     71.61 o 
   0  -9   9       27.72       64.05     25.58 o 
   1  -9   9       77.13       57.75     17.55 o 
   2  -9   9        2.53       10.09     20.30 o 
   3  -9   9      707.86      778.98     88.13 o 
   4  -9   9      255.93      232.99     35.83 o 
   5  -9   9      322.50      319.52     44.02 o 
   6  -9   9      295.78      316.15     44.09 o 
   7  -9   9        3.02       40.66     21.08 o 
   8  -9   9       41.63       50.60     20.34 o 
   9  -9   9       79.71       72.02     26.51 o 
  10  -9   9      477.45      502.55     58.09 o 
  -6  -8   9      609.33      540.79     57.96 o 
  -5  -8   9      267.50      380.96     46.76 o 
  -4  -8   9       10.03       61.87     24.94 o 
  -3  -8   9      196.44      155.64     33.00 o 
  -2  -8   9      116.49      126.80     27.91 o 
  -1  -8   9       35.30       18.16     19.96 o 
   0  -8   9      547.28      543.86     46.50 o 
   1  -8   9      155.28      188.51     34.05 o 
   2  -8   9      404.99      390.17     38.22 o 
   3  -8   9       14.87       42.80     23.21 o 
   4  -8   9       23.88       42.40     18.81 o 
   5  -8   9       35.75       44.55     17.05 o 
   6  -8   9      322.75      359.73     89.33 o 
   7  -8   9       66.47       47.68     21.74 o 
   8  -8   9       16.24       -9.38     25.88 o 
   9  -8   9      454.70      465.09     55.62 o 
  10  -8   9        3.69       68.47     21.18 o 
  11  -8   9       44.04       84.24     26.72 o 
  -7  -7   9      173.18      181.58     72.87 o 
  -6  -7   9      319.16      371.22     41.47 o 
  -5  -7   9      227.58      238.91     37.39 o 
  -4  -7   9       14.92       53.92     33.65 o 
  -3  -7   9      138.48      104.87     24.68 o 
  -2  -7   9      310.72      280.71     65.08 o 
  -1  -7   9      352.68      358.44     29.45 o 
   0  -7   9      947.01      875.38     41.29 o 
   1  -7   9       72.43       73.85     15.69 o 
   2  -7   9      778.44      753.49     41.34 o 
   3  -7   9      371.23      396.83     46.80 o 
   4  -7   9      973.40     1008.80     58.46 o 
   5  -7   9       74.09       57.04     21.36 o 
   6  -7   9       12.88       28.49     24.35 o 
   7  -7   9      602.26      540.60     48.29 o 
   8  -7   9      131.98      193.66     57.33 o 
   9  -7   9       17.48        5.58     23.88 o 
  10  -7   9      489.20      568.24     52.09 o 
  11  -7   9      103.08      105.37     65.95 o 
  12  -7   9        4.24       36.14     19.76 o 
  -7  -6   9      165.75      147.26     56.25 o 
  -6  -6   9       51.65       40.84      8.22 o 
  -5  -6   9        9.56       -0.22     11.46 o 
  -4  -6   9       10.55        8.03     15.29 o 
  -3  -6   9       34.84       37.92     13.53 o 
  -2  -6   9        2.22       19.02     11.42 o 
  -1  -6   9      149.76       90.43     25.32 o 
   0  -6   9      391.39      414.19     37.35 o 
   1  -6   9      145.58      142.96     18.06 o 
   2  -6   9      255.01      255.16     53.02 o 
   3  -6   9      301.97      335.55     28.03 o 
   4  -6   9      622.19      647.86     61.25 o 
   5  -6   9        5.06       21.17     13.41 o 
   6  -6   9       21.42       58.52     27.48 o 
   7  -6   9      352.40      291.28     46.47 o 
   8  -6   9      192.23      233.32     29.49 o 
   9  -6   9       88.55       89.13     34.17 o 
  10  -6   9        1.68      -24.78     24.78 o 
  11  -6   9        4.69       18.71     15.58 o 
  12  -6   9       36.37       79.07     26.16 o 
  13  -6   9       23.60       54.27     23.54 o 
  -8  -5   9      319.30      375.15     58.35 o 
  -7  -5   9       40.21        8.77     18.57 o 
  -6  -5   9        1.44       10.57     12.18 o 
  -5  -5   9      191.00      145.58     28.94 o 
  -4  -5   9      362.31      296.97     28.18 o 
  -3  -5   9        5.55       15.39     11.13 o 
  -2  -5   9      287.03      230.25     27.35 o 
  -1  -5   9      117.72      128.70     16.70 o 
   0  -5   9      717.22      747.91     34.55 o 
   1  -5   9      978.29      903.98     44.55 o 
   2  -5   9      538.13      430.74     50.43 o 
   3  -5   9       22.84       26.51     10.88 o 
   4  -5   9     1112.68     1096.93     55.71 o 
   5  -5   9      986.06     1014.27     43.40 o 
   6  -5   9       19.60       39.73     13.47 o 
   7  -5   9      893.46      894.72     75.69 o 
   8  -5   9      486.55      523.36     74.32 o 
   9  -5   9       28.54       62.55     38.49 o 
  10  -5   9      847.50      906.82     65.51 o 
  11  -5   9     1440.84     1665.97     91.54 o 
  12  -5   9      346.89      356.20     41.87 o 
  13  -5   9        9.01      -24.66     25.16 o 
  14  -5   9       16.50       29.36     30.23 o 
  -8  -4   9       44.43       22.83     28.81 o 
  -7  -4   9      180.05       73.95     44.62 o 
  -6  -4   9      347.11      327.37     26.38 o 
  -5  -4   9       65.04       38.61      9.20 o 
  -4  -4   9      631.86      667.31     33.71 o 
  -3  -4   9      494.38      473.24     33.98 o 
  -2  -4   9        4.81       25.88     11.29 o 
  -1  -4   9      638.58      564.37     29.85 o 
   0  -4   9     5209.38     5433.93    158.97 o 
   1  -4   9      121.89       89.69     16.74 o 
   2  -4   9       85.31       92.32     14.63 o 
   3  -4   9      494.30      484.64     27.85 o 
   4  -4   9      798.35      793.97     35.04 o 
   5  -4   9       51.28       42.32     12.49 o 
   6  -4   9      368.45      349.59     31.09 o 
   7  -4   9        1.04       21.75     14.83 o 
   8  -4   9      132.19       83.97     14.26 o 
   9  -4   9      136.39       90.77     24.15 o 
  10  -4   9      319.69      279.37     39.26 o 
  11  -4   9      869.53      939.13     68.83 o 
  12  -4   9      370.56      404.24     54.44 o 
  13  -4   9      286.67      311.89     45.29 o 
  14  -4   9      205.92      145.95     40.79 o 
  -8  -3   9       68.68       34.27     24.87 o 
  -7  -3   9        2.39       15.95     13.05 o 
  -6  -3   9      339.13      324.94     26.02 o 
  -5  -3   9      198.62      191.81     21.04 o 
  -4  -3   9      155.75      172.49     16.31 o 
  -3  -3   9        9.97       25.88      8.23 o 
  -2  -3   9      105.46       88.14     18.42 o 
  -1  -3   9     5060.65     5155.00    105.54 o 
   0  -3   9       85.09       65.92     15.27 o 
   1  -3   9       40.42       54.51     13.68 o 
   2  -3   9     1001.27     1101.58     47.25 o 
   3  -3   9     1830.44     1976.28     44.82 o 
   4  -3   9      864.62      875.23     59.95 o 
   5  -3   9      668.82      659.69     35.28 o 
   6  -3   9      999.64      983.54     36.54 o 
   7  -3   9      611.01      689.01     33.69 o 
   8  -3   9       50.74       39.87     15.23 o 
   9  -3   9       45.28       24.31     10.36 o 
  10  -3   9      589.68      547.72     52.44 o 
  11  -3   9        3.41       -8.36     18.19 o 
  12  -3   9       71.15       68.27     16.89 o 
  13  -3   9        2.91       43.18     16.17 o 
  14  -3   9       83.80       91.59     43.85 o 
  -8  -2   9        6.83       34.55     19.23 o 
  -7  -2   9        7.27       -8.64     19.39 o 
  -6  -2   9      865.43      943.94     37.37 o 
  -5  -2   9       78.06       82.79     12.84 o 
  -4  -2   9      142.18      116.94     13.91 o 
  -3  -2   9      972.00      932.33     34.64 o 
  -2  -2   9      933.05      882.22     31.05 o 
  -1  -2   9      149.97      137.74     17.21 o 
   0  -2   9      631.80      573.69     26.29 o 
   1  -2   9      872.51      903.95     36.98 o 
   2  -2   9      626.51      719.29     29.47 o 
   3  -2   9      988.98     1017.13     34.97 o 
   4  -2   9       15.48       39.84     12.48 o 
   5  -2   9      432.44      361.59     24.82 o 
   6  -2   9     2123.25     2245.76     73.18 o 
   7  -2   9     1825.02     1899.25     59.99 o 
   8  -2   9      171.03      165.12     19.20 o 
   9  -2   9      679.07      607.35     34.84 o 
  10  -2   9      177.36      210.30     26.06 o 
  11  -2   9      466.85      470.99     35.42 o 
  12  -2   9       18.80       46.10     14.32 o 
  13  -2   9        2.55        9.80     10.40 o 
  14  -2   9       44.68       42.84     16.22 o 
  15  -2   9        6.00       37.01     19.98 o 
  -8  -1   9       62.80       25.56     25.18 o 
  -7  -1   9      168.75      176.50     31.16 o 
  -6  -1   9        1.70        8.31     10.50 o 
  -5  -1   9      155.39      153.12     19.99 o 
  -4  -1   9      710.68      636.77     37.00 o 
  -3  -1   9     1503.08     1479.95     49.34 o 
  -2  -1   9      863.27      794.26     30.85 o 
  -1  -1   9        8.42       11.12      9.83 o 
   0  -1   9       41.43       41.65     14.96 o 
   1  -1   9      216.62      248.65     20.30 o 
   2  -1   9     1538.61     1551.36     40.69 o 
   3  -1   9        2.31       17.22      8.56 o 
   4  -1   9      437.35      441.30     23.06 o 
   5  -1   9      126.02      103.50     20.38 o 
   6  -1   9     1971.62     1944.79     50.68 o 
   7  -1   9      365.17      377.28     34.93 o 
   8  -1   9       86.17       86.10     17.91 o 
   9  -1   9      131.66       98.40     17.19 o 
  10  -1   9     2135.37     2010.23     67.25 o 
  11  -1   9      418.54      434.07     34.76 o 
  12  -1   9       78.54       57.13     12.55 o 
  13  -1   9      283.12      339.34     29.04 o 
  14  -1   9      100.45       72.41     16.80 o 
  15  -1   9      166.41      118.35     26.30 o 
  -8   0   9       57.70       43.23     20.09 o 
  -7   0   9       18.93       10.83     17.40 o 
  -6   0   9       56.18       20.94      8.64 o 
  -5   0   9       16.12       24.51      8.08 o 
  -4   0   9     1141.20     1103.01     43.50 o 
  -3   0   9     2366.62     2350.04     54.63 o 
  -2   0   9      156.70      157.44     17.17 o 
  -1   0   9       27.33       27.50     10.20 o 
   0   0   9      309.92      280.13     25.52 o 
   1   0   9     4418.78     4689.90     61.77 o 
   2   0   9      175.91      204.16     14.66 o 
   3   0   9      289.35      304.00     19.71 o 
   4   0   9       12.91       31.57      7.88 o 
   5   0   9     2201.25     2179.26     63.86 o 
   6   0   9      139.45      164.98     23.48 o 
   7   0   9      692.78      711.52     32.40 o 
   8   0   9      260.21      243.75     23.35 o 
   9   0   9      361.05      350.86     28.84 o 
  10   0   9      202.31      191.79     23.27 o 
  11   0   9      554.16      530.67     37.85 o 
  12   0   9      933.50      880.08     64.97 o 
  13   0   9      252.42      264.06     31.73 o 
  14   0   9       32.15       36.42     16.20 o 
  15   0   9       80.77      131.63     59.49 o 
  16   0   9      274.90      231.47     37.29 o 
  -7   1   9       88.57       56.53     12.88 o 
  -6   1   9       68.10       47.89     10.05 o 
  -5   1   9     1213.47     1177.80     46.29 o 
  -4   1   9        1.47       15.67      7.65 o 
  -3   1   9      183.68      195.50     19.24 o 
  -2   1   9      105.11       91.42     11.27 o 
  -1   1   9      181.98      152.97     16.60 o 
   0   1   9     3688.61     3934.20     67.01 o 
   1   1   9     2192.68     2151.06     33.61 o 
   2   1   9     1076.29      985.51     28.86 o 
   3   1   9      433.26      474.29     20.32 o 
   4   1   9      603.59      559.48     26.62 o 
   5   1   9       58.67       68.88      7.65 o 
   6   1   9      159.60      134.95     17.86 o 
   7   1   9     1777.56     1687.44     50.39 o 
   8   1   9      155.94      210.40     28.25 o 
   9   1   9      748.42      774.82     35.19 o 
  10   1   9       72.94       61.74     15.13 o 
  11   1   9      604.77      554.14     34.01 o 
  12   1   9        3.79        7.59     10.91 o 
  13   1   9      237.80      241.80     30.21 o 
  14   1   9       42.38       32.21     14.08 o 
  15   1   9       52.94       32.87     17.25 o 
  16   1   9       58.26       67.26     19.47 o 
  -7   2   9        2.18      174.59     83.59 o 
  -6   2   9        0.29        4.87      6.14 o 
  -5   2   9      215.83      229.16     23.16 o 
  -4   2   9       21.36       14.61      6.50 o 
  -3   2   9      559.77      545.43     24.06 o 
  -2   2   9     1401.78     1427.38     53.65 o 
  -1   2   9       29.72       42.12     20.11 o 
   0   2   9      292.67      296.06     42.44 o 
   1   2   9      600.67      619.72     40.50 o 
   2   2   9      302.83      284.27     15.92 o 
   3   2   9      612.98      577.22     23.16 o 
   4   2   9     1138.22     1244.76     29.61 o 
   5   2   9      427.28      438.48     20.88 o 
   6   2   9      669.27      707.32     25.40 o 
   7   2   9       16.29       39.55     11.83 o 
   8   2   9     2087.39     2092.00     45.55 o 
   9   2   9       54.66       65.19     14.60 o 
  10   2   9     2225.22     2294.69     60.65 o 
  11   2   9     1283.34     1268.54     39.46 o 
  12   2   9     1267.62     1286.99     89.16 o 
  13   2   9      280.49      264.66     43.35 o 
  14   2   9       10.91       26.10     11.79 o 
  15   2   9        5.89       27.29     13.63 o 
  16   2   9       53.86       33.03     32.48 o 
  -6   3   9      195.02      203.00     30.64 o 
  -5   3   9      558.84      575.81     27.11 o 
  -4   3   9      500.60      534.86     23.50 o 
  -3   3   9     1205.17     1229.22     57.15 o 
  -2   3   9      391.88      355.51     42.13 o 
  -1   3   9       54.25       78.17     23.79 o 
   0   3   9      688.90      635.44     54.52 o 
   1   3   9      154.27      202.69     56.91 o 
   2   3   9     1313.88     1487.23     59.91 o 
   3   3   9      291.52      248.54     12.97 o 
   4   3   9        8.45       12.76      5.09 o 
   5   3   9       93.10      110.46     11.70 o 
   6   3   9      216.30      196.64     17.95 o 
   7   3   9     1597.48     1592.03     56.23 o 
   8   3   9       13.45       17.25     15.22 o 
   9   3   9      412.81      406.42     24.76 o 
  10   3   9       83.20       92.24     16.76 o 
  11   3   9     1999.52     2136.95     75.92 o 
  12   3   9      665.65      629.71     34.13 o 
  13   3   9      160.02      210.28     27.50 o 
  14   3   9      207.60      210.70     41.15 o 
  15   3   9       19.65        6.40     14.72 o 
  16   3   9        0.15       37.33     32.26 o 
  -6   4   9       76.87       63.50     17.12 o 
  -5   4   9        2.62       15.13      6.59 o 
  -4   4   9      455.55      406.57     28.55 o 
  -3   4   9      348.90      367.68     29.25 o 
  -2   4   9     1221.55     1360.23     85.80 o 
  -1   4   9       70.06       78.18     34.81 o 
   0   4   9     1283.46     1187.54     53.74 o 
   1   4   9      127.75       58.03     25.63 o 
   2   4   9      389.08      352.99     40.06 o 
   3   4   9      117.82      111.20     13.26 o 
   4   4   9      655.80      669.36     29.34 o 
   5   4   9      382.84      389.16     19.37 o 
   6   4   9     1356.73     1374.11     32.66 o 
   7   4   9      249.08      261.66     23.74 o 
   8   4   9     1117.46     1058.77     38.61 o 
   9   4   9      186.93      142.97     16.65 o 
  10   4   9      114.59       97.13     14.68 o 
  11   4   9        9.58       20.97     10.98 o 
  12   4   9      318.35      315.92     34.73 o 
  13   4   9      252.23      314.86     50.08 o 
  14   4   9       79.75       80.43     19.27 o 
  15   4   9        1.24        7.15     23.28 o 
  16   4   9      137.52      103.90     45.95 o 
  -6   5   9       37.64       59.76     23.35 o 
  -5   5   9       62.69       38.69      8.59 o 
  -4   5   9       26.75        2.22     19.66 o 
  -3   5   9       24.12       29.49     15.63 o 
  -2   5   9      102.04       99.20     25.21 o 
  -1   5   9      321.58      300.52     47.55 o 
   0   5   9       26.02      -18.49     18.49 o 
   1   5   9       49.46       42.21     11.63 o 
   2   5   9      277.99      316.43     37.88 o 
   3   5   9      216.05      299.74     74.55 o 
   4   5   9       38.54       43.62     10.48 o 
   5   5   9      173.44      208.13     20.74 o 
   6   5   9     4592.21     4808.95    117.71 o 
   7   5   9     2638.62     2576.73     50.48 o 
   8   5   9      165.01      156.60     19.92 o 
   9   5   9       29.01       21.30     14.48 o 
  10   5   9       48.48       41.13      9.89 o 
  11   5   9       12.05       17.75     12.41 o 
  12   5   9      321.37      232.89     31.36 o 
  13   5   9      150.76      163.45     27.63 o 
  14   5   9     1034.46     1035.74     96.67 o 
  15   5   9      547.10      517.43     89.64 o 
  16   5   9       15.92       23.89     16.57 o 
  -6   6   9      137.86      152.32     46.69 o 
  -5   6   9      108.22       40.74     17.78 o 
  -4   6   9        0.21       30.09     15.94 o 
  -3   6   9     1003.30     1113.18     57.48 o 
  -2   6   9        4.38       56.79     25.85 o 
  -1   6   9      450.67      467.81     43.74 o 
   0   6   9      400.65      426.21     39.92 o 
   1   6   9      695.18      710.81     51.39 o 
   2   6   9      280.81      250.24     46.22 o 
   3   6   9      131.34      127.65      9.51 o 
   4   6   9       73.85       84.98     11.04 o 
   5   6   9      524.41      574.68     25.17 o 
   6   6   9     2771.44     2673.86     69.42 o 
   7   6   9     1288.26     1259.87     42.35 o 
   8   6   9        5.21       12.83      9.68 o 
   9   6   9      156.10      152.23     18.08 o 
  10   6   9      530.76      501.05     29.20 o 
  11   6   9       36.56       20.07      9.86 o 
  12   6   9      608.64      596.05     60.49 o 
  13   6   9      232.44      236.32     30.52 o 
  14   6   9       51.74       34.41     11.60 o 
  15   6   9       38.78       43.96     14.89 o 
  16   6   9        6.69        4.35     17.27 o 
  -5   7   9       86.55       90.06     25.46 o 
  -4   7   9      113.85       79.35     18.11 o 
  -3   7   9       18.62       32.32     22.83 o 
  -2   7   9      391.25      368.55     48.14 o 
  -1   7   9       87.02       63.35     21.38 o 
   0   7   9      840.03      948.30     61.77 o 
   1   7   9      487.27      493.84     45.57 o 
   2   7   9     2936.24     2916.65    104.08 o 
   3   7   9       13.29       19.31      9.31 o 
   4   7   9      113.23      139.51     22.32 o 
   5   7   9       82.11      106.72     12.46 o 
   6   7   9      361.69      344.67     27.52 o 
   7   7   9        0.43       12.58     15.37 o 
   8   7   9     3260.84     3317.28     73.62 o 
   9   7   9      201.38      172.56     26.44 o 
  10   7   9      619.90      578.81     30.60 o 
  11   7   9       59.06       65.13     14.46 o 
  12   7   9      246.45      189.39     20.86 o 
  13   7   9       13.40       62.13     18.08 o 
  14   7   9      137.95       85.92     18.27 o 
  15   7   9        1.78       11.39     13.20 o 
  16   7   9      207.77      158.34     39.82 o 
  -5   8   9       62.76       55.48     26.29 o 
  -4   8   9        0.47       19.57     15.22 o 
  -3   8   9      107.01      167.67     51.53 o 
  -2   8   9        0.91       29.69     25.01 o 
  -1   8   9      457.37      395.58     46.77 o 
   0   8   9       21.19       38.52     14.88 o 
   1   8   9      839.72      853.80     59.69 o 
   2   8   9      445.29      412.55     18.62 o 
   3   8   9     1272.06     1241.08     36.08 o 
   4   8   9      208.05      218.52     19.86 o 
   5   8   9       35.68       45.94      9.88 o 
   6   8   9      169.96      133.39     17.25 o 
   7   8   9      487.03      484.45     28.05 o 
   8   8   9     2197.30     2355.73     53.35 o 
   9   8   9      125.81      110.52     17.06 o 
  10   8   9      195.08      217.70     25.57 o 
  11   8   9       31.22       31.76     12.07 o 
  12   8   9        3.47       33.76     15.10 o 
  13   8   9      174.66      181.17     44.67 o 
  14   8   9       79.86       82.95     35.63 o 
  15   8   9       20.47        3.26     19.34 o 
  16   8   9        1.24       21.33     20.04 o 
  -4   9   9      331.54      388.64     59.42 o 
  -3   9   9       35.30       22.96     24.21 o 
  -2   9   9        1.30       22.07     20.72 o 
  -1   9   9      226.92      225.08     57.90 o 
   0   9   9      420.69      511.35     68.76 o 
   1   9   9       21.63       20.52     16.41 o 
   2   9   9      714.39      721.37     45.69 o 
   3   9   9        8.70       26.18     11.60 o 
   4   9   9        5.04       33.38     16.05 o 
   5   9   9        5.35       20.37     13.40 o 
   6   9   9       21.02       24.66      9.91 o 
   7   9   9      303.41      324.43     30.58 o 
   8   9   9      495.05      502.00     36.49 o 
   9   9   9      481.43      525.11     37.86 o 
  10   9   9       17.08       23.86     16.34 o 
  11   9   9      455.85      383.23     37.39 o 
  12   9   9        1.80       19.33     33.29 o 
  13   9   9      508.66      485.72     46.90 o 
  14   9   9      199.92      239.62     43.25 o 
  15   9   9      124.35      144.60     30.21 o 
  16   9   9       95.63       83.72     27.74 o 
  -4  10   9       93.19       60.04     35.38 o 
  -3  10   9      426.37      493.92     64.92 o 
  -2  10   9        0.79       -3.80     27.05 o 
  -1  10   9        0.34       12.09     30.97 o 
   0  10   9        9.46        9.80      4.32 o 
   1  10   9      103.35       79.93     10.70 o 
   2  10   9      479.64      397.45     37.01 o 
   3  10   9        6.57       14.97      8.12 o 
   4  10   9     1881.34     1880.36     62.01 o 
   5  10   9       91.04       76.70     38.41 o 
   6  10   9      137.45      146.01     22.79 o 
   7  10   9      180.73      192.33     26.88 o 
   8  10   9      759.71      844.03     49.09 o 
   9  10   9       24.42       12.18     15.31 o 
  10  10   9        1.07       19.53     16.02 o 
  11  10   9       30.70       56.74     25.34 o 
  12  10   9      372.10      393.13     55.66 o 
  13  10   9        2.48      -16.31     23.29 o 
  14  10   9        1.10       34.17     12.87 o 
  15  10   9      421.25      409.25     47.87 o 
  -3  11   9       13.01       53.54     28.67 o 
  -2  11   9       27.95       47.62     23.03 o 
  -1  11   9        4.90       39.84     26.42 o 
   0  11   9      357.26      276.92     64.51 o 
   1  11   9       46.07       35.60     11.61 o 
   2  11   9      178.62      191.47     24.11 o 
   3  11   9     1064.75     1202.81     60.39 o 
   4  11   9      366.45      441.04     38.83 o 
   5  11   9       64.02       49.73     14.61 o 
   6  11   9       79.10       73.49     23.59 o 
   7  11   9     1109.18     1181.46     59.77 o 
   8  11   9      124.69      122.15     15.92 o 
   9  11   9      216.50      153.20     26.96 o 
  10  11   9       40.63       51.61     22.02 o 
  11  11   9      119.64      102.81     29.08 o 
  12  11   9       94.61       96.04     25.42 o 
  13  11   9       46.00       76.82     22.79 o 
  14  11   9      328.51      460.31     50.79 o 
  15  11   9        2.72        7.22     21.05 o 
  -2  12   9       38.40       42.92     15.81 o 
  -1  12   9        0.12      101.20     41.57 o 
   0  12   9       58.37       66.34     48.90 o 
   1  12   9       37.08       -0.11     25.21 o 
   2  12   9      566.60      626.75    129.73 o 
   3  12   9      562.85      570.70     50.42 o 
   4  12   9      106.28       96.81     34.78 o 
   5  12   9       10.34       27.19     11.24 o 
   6  12   9      312.76      393.72     34.02 o 
   7  12   9       11.96       35.72     12.13 o 
   8  12   9       26.12       43.68     23.18 o 
   9  12   9      133.96      147.32     38.69 o 
  10  12   9        1.15       34.96     21.46 o 
  11  12   9      209.96      194.02     48.42 o 
  12  12   9        0.38       41.37     18.34 o 
  13  12   9      134.02      190.28     46.95 o 
  14  12   9       97.89      103.12     34.94 o 
   0  13   9       10.91       26.11     30.16 o 
   1  13   9      159.83      111.43     44.51 o 
   2  13   9        0.90      -14.58     14.58 o 
   3  13   9        2.72       10.98     14.11 o 
   4  13   9       47.50       32.81     11.28 o 
   5  13   9       40.69       29.86     15.04 o 
   6  13   9      112.65       88.40     20.26 o 
   7  13   9      113.69       89.20     24.97 o 
   8  13   9       30.35       22.13     10.38 o 
   9  13   9       39.48       14.02     13.66 o 
  10  13   9      316.24      385.47     58.57 o 
  11  13   9        7.25       21.66     16.31 o 
  12  13   9      209.96      215.27     75.29 o 
  13  13   9      232.16      213.74     99.30 o 
   1  14   9       82.93       38.36     42.09 o 
   2  14   9       64.28       38.08     14.56 o 
   3  14   9      101.98       82.07     20.76 o 
   4  14   9      127.34      102.83     24.60 o 
   5  14   9      374.83      363.37     33.92 o 
   6  14   9       34.94        6.96     12.01 o 
   7  14   9       31.12       21.78     15.26 o 
   8  14   9      130.53      162.26     32.69 o 
   9  14   9      117.31      221.83     66.78 o 
  10  14   9       33.19        0.60     40.91 o 
  11  14   9       24.25       11.10     26.61 o 
  12  14   9       93.73       61.38     21.54 o 
   3  15   9       13.20      105.49     49.22 o 
   4  15   9      133.46       61.34     17.39 o 
   5  15   9      238.59      206.53     60.70 o 
   6  15   9        5.99       12.43     29.99 o 
   7  15   9       44.35       24.77     33.89 o 
   8  15   9      416.44      571.25     86.76 o 
   9  15   9       81.81       64.94     27.95 o 
  10  15   9       26.91       18.52     18.24 o 
   1 -12  10        6.14       14.71     26.41 o 
   2 -12  10       87.05       96.52     31.97 o 
   3 -12  10        5.44       66.60     22.03 o 
   4 -12  10       10.40       -4.20     31.27 o 
  -2 -11  10        6.14       16.73     22.61 o 
  -1 -11  10       16.99       57.29     16.11 o 
   0 -11  10        0.03       27.13     16.18 o 
   1 -11  10       96.88       44.93     15.82 o 
   2 -11  10       81.83       76.09     20.32 o 
   3 -11  10        8.13       14.72     29.52 o 
   4 -11  10       98.31      123.39     39.14 o 
   5 -11  10      887.73      927.18    100.99 o 
   6 -11  10      538.21      540.07     63.86 o 
   7 -11  10       12.92       -2.10     28.14 o 
  -3 -10  10      335.01      375.05     49.75 o 
  -2 -10  10        1.68       56.62     29.88 o 
  -1 -10  10       82.52       52.04     17.97 o 
   0 -10  10      220.66      168.54     40.22 o 
   1 -10  10      239.71      220.38     43.99 o 
   2 -10  10        5.01       56.37     22.31 o 
   3 -10  10       22.77       19.59     22.44 o 
   4 -10  10      468.26      437.03     61.89 o 
   5 -10  10     1370.48     1325.97    179.48 o 
   6 -10  10      129.09      155.70     38.55 o 
   7 -10  10       43.40       13.50     23.47 o 
   8 -10  10      135.58      148.57     48.24 o 
  -4  -9  10      162.56      119.72     44.06 o 
  -3  -9  10       21.02       65.50     22.51 o 
  -2  -9  10       81.88       25.14     28.19 o 
  -1  -9  10      518.16      626.55    101.02 o 
   0  -9  10     1090.25     1239.83     71.65 o 
   1  -9  10       40.42       75.65     18.99 o 
   2  -9  10      130.56      112.49     54.51 o 
   3  -9  10       40.44       80.82     23.17 o 
   4  -9  10      884.98     1040.39     76.21 o 
   5  -9  10        6.11       10.55     53.33 o 
   6  -9  10       18.60       23.78     30.25 o 
   7  -9  10        1.68       30.99     36.92 o 
   8  -9  10       65.81       83.68     24.96 o 
   9  -9  10        9.11      -11.15    105.17 o 
  10  -9  10        4.27       36.19     60.47 o 
  -5  -8  10      587.30      671.51     55.74 o 
  -4  -8  10        8.25       36.29     19.02 o 
  -3  -8  10       27.63       65.62     17.19 o 
  -2  -8  10      145.01      105.11     36.07 o 
  -1  -8  10      527.44      593.97     63.31 o 
   0  -8  10      761.31      767.69     62.92 o 
   1  -8  10      866.40     1003.10    100.56 o 
   2  -8  10      289.00      368.09     51.06 o 
   3  -8  10     1463.13     1655.37     86.68 o 
   4  -8  10       72.86       68.10     33.08 o 
   5  -8  10      434.26      481.37    113.01 o 
   6  -8  10      160.35      138.20     38.93 o 
   7  -8  10      186.63      222.71     42.49 o 
   8  -8  10      306.16      319.49     43.61 o 
   9  -8  10       89.80      103.43     41.64 o 
  10  -8  10       44.77       51.30     17.94 o 
  11  -8  10      209.79      182.92     43.84 o 
  -6  -7  10      326.10      401.74     41.76 o 
  -5  -7  10      525.25      604.87     60.39 o 
  -4  -7  10      482.28      523.93    101.66 o 
  -3  -7  10       22.64       37.51     20.04 o 
  -2  -7  10      156.12      224.65     33.94 o 
  -1  -7  10       13.89       30.55     20.85 o 
   0  -7  10      246.78      232.93     42.37 o 
   1  -7  10      420.96      397.66     45.34 o 
   2  -7  10     1095.40     1235.46     81.35 o 
   3  -7  10        2.37      -25.82     25.82 o 
   4  -7  10      388.28      496.67     64.39 o 
   5  -7  10      254.48      280.16     42.13 o 
   6  -7  10       11.85       29.40     35.83 o 
   7  -7  10      472.55      441.25     68.49 o 
   8  -7  10       17.20       24.16     20.78 o 
   9  -7  10      121.31      105.63     50.81 o 
  10  -7  10       21.86       22.45     26.32 o 
  11  -7  10      313.81      213.77     50.56 o 
  12  -7  10        1.98      -21.99     24.89 o 
  -6  -6  10      208.41      241.87     35.92 o 
  -5  -6  10      479.32      505.50     46.63 o 
  -4  -6  10      326.54      318.60     44.38 o 
  -3  -6  10      233.27      236.18     29.73 o 
  -2  -6  10       99.12       81.32     15.78 o 
  -1  -6  10      309.23      263.73     30.38 o 
   0  -6  10      319.78      282.90     25.64 o 
   1  -6  10      156.50      239.11     35.03 o 
   2  -6  10     2547.36     2761.26     92.69 o 
   3  -6  10      288.34      257.39     30.07 o 
   4  -6  10      117.05       90.22     19.62 o 
   5  -6  10       94.31       70.24     29.63 o 
   6  -6  10      273.69      307.63     44.00 o 
   7  -6  10      586.32      567.64    143.24 o 
   8  -6  10      107.83      173.67     39.72 o 
   9  -6  10      106.18       85.43     28.93 o 
  10  -6  10      560.92      627.28     54.04 o 
  11  -6  10      502.06      525.65     50.06 o 
  12  -6  10      180.53      168.18     46.77 o 
  13  -6  10      177.01      124.51     34.43 o 
  -6  -5  10       65.58       53.62     17.05 o 
  -5  -5  10      758.25      804.24     40.87 o 
  -4  -5  10       28.51       28.05      9.22 o 
  -3  -5  10        4.98       24.49      8.41 o 
  -2  -5  10      279.06      256.57     26.18 o 
  -1  -5  10     1110.89     1044.08     47.53 o 
   0  -5  10      387.27      336.57     29.66 o 
   1  -5  10      780.26      762.00     40.96 o 
   2  -5  10      373.00      430.70     47.44 o 
   3  -5  10      388.68      480.84     37.30 o 
   4  -5  10       12.21       21.57     14.01 o 
   5  -5  10     3074.36     3358.31     97.78 o 
   6  -5  10       59.67       45.83     14.57 o 
   7  -5  10      987.13      936.00     91.39 o 
   8  -5  10      338.70      315.33     34.15 o 
   9  -5  10       20.17       33.13     32.72 o 
  10  -5  10      194.68      174.87     32.74 o 
  11  -5  10      536.09      524.77     61.19 o 
  12  -5  10       73.52       40.22     21.12 o 
  13  -5  10      130.30       89.60     21.39 o 
  -7  -4  10        4.80       32.27     32.96 o 
  -6  -4  10      555.50      594.93     56.53 o 
  -5  -4  10      101.80       64.07     19.25 o 
  -4  -4  10       72.17       53.31     13.09 o 
  -3  -4  10       15.74       31.01      9.83 o 
  -2  -4  10      283.44      224.02     18.51 o 
  -1  -4  10      318.72      283.37     24.95 o 
   0  -4  10       17.98        1.42     12.60 o 
   1  -4  10      341.02      310.20     25.18 o 
   2  -4  10     1473.73     1621.00     46.92 o 
   3  -4  10       78.65       75.67     16.97 o 
   4  -4  10      226.00      276.38     31.52 o 
   5  -4  10     1765.51     1810.23     61.18 o 
   6  -4  10     1846.81     1953.93     59.02 o 
   7  -4  10       51.21       60.86     21.68 o 
   8  -4  10        9.78        1.73     13.03 o 
   9  -4  10        2.37       15.74     13.08 o 
  10  -4  10        0.05      -23.57     23.57 o 
  11  -4  10      268.61      211.87     54.44 o 
  12  -4  10        0.26       34.02     17.48 o 
  13  -4  10      462.71      520.76     84.68 o 
  14  -4  10       58.68       51.40     14.50 o 
  -7  -3  10      336.45      310.82     70.14 o 
  -6  -3  10       40.87       34.40     15.48 o 
  -5  -3  10       20.16       40.59      9.65 o 
  -4  -3  10        7.03       29.99      9.86 o 
  -3  -3  10        7.80        8.14     10.23 o 
  -2  -3  10      129.94      114.88     17.97 o 
  -1  -3  10     1226.03     1193.10     44.87 o 
   0  -3  10      222.92      191.21     20.92 o 
   1  -3  10      793.28      850.20     99.67 o 
   2  -3  10     1196.54     1180.84     44.12 o 
   3  -3  10        4.57       24.67     16.52 o 
   4  -3  10        9.66       12.72     12.79 o 
   5  -3  10     2390.97     2365.79     84.00 o 
   6  -3  10     1752.14     1628.87     95.31 o 
   7  -3  10       13.97       20.10     11.87 o 
   8  -3  10       43.24       35.32     17.89 o 
   9  -3  10       29.17       48.92     19.60 o 
  10  -3  10        0.88        1.15     17.12 o 
  11  -3  10      231.13      257.96    106.99 o 
  12  -3  10     1354.38     1529.37     86.20 o 
  13  -3  10      172.12      189.63     39.56 o 
  14  -3  10      595.94      551.69     55.14 o 
  -7  -2  10       63.84       30.82     30.61 o 
  -6  -2  10       40.57       24.31     13.86 o 
  -5  -2  10       54.15       32.99      8.75 o 
  -4  -2  10      288.33      274.14     21.32 o 
  -3  -2  10      455.96      446.67     26.61 o 
  -2  -2  10     1687.76     1592.85     49.33 o 
  -1  -2  10       19.65       25.52     16.04 o 
   0  -2  10     1161.96     1217.03     49.94 o 
   1  -2  10     2562.34     2626.19     63.11 o 
   2  -2  10      178.82      179.65     22.53 o 
   3  -2  10        7.82       34.03     41.34 o 
   4  -2  10        1.38       25.86      9.94 o 
   5  -2  10       20.98       34.75      9.74 o 
   6  -2  10      215.22      182.43     19.79 o 
   7  -2  10      871.09      841.55     48.97 o 
   8  -2  10        1.48       19.23     11.00 o 
   9  -2  10        0.61       25.56     22.98 o 
  10  -2  10       26.47       15.15     15.10 o 
  11  -2  10       51.18       54.84     13.43 o 
  12  -2  10      950.82      929.54     77.87 o 
  13  -2  10      664.77      629.72     48.58 o 
  14  -2  10       53.30       89.97     37.44 o 
  15  -2  10       90.36       68.06     28.74 o 
  -7  -1  10       14.97       -1.59     17.26 o 
  -6  -1  10       34.77       44.01     17.66 o 
  -5  -1  10       33.87       31.19      8.15 o 
  -4  -1  10      231.57      267.06     22.31 o 
  -3  -1  10      129.51      128.72     13.82 o 
  -2  -1  10     1518.76     1475.50     44.74 o 
  -1  -1  10      563.68      476.58     24.71 o 
   0  -1  10      186.39      219.22     23.78 o 
   1  -1  10     1064.32     1092.53     29.40 o 
   2  -1  10     1893.47     1916.69     47.66 o 
   3  -1  10       13.63       22.26     10.50 o 
   4  -1  10      391.42      414.66     45.97 o 
   5  -1  10      202.13      175.00     24.65 o 
   6  -1  10       16.75       28.83      8.87 o 
   7  -1  10      378.78      352.79     32.31 o 
   8  -1  10     1632.01     1656.97     49.66 o 
   9  -1  10        4.33       29.57     11.65 o 
  10  -1  10      549.53      457.80     31.93 o 
  11  -1  10      576.25      596.81     34.42 o 
  12  -1  10      210.61      243.68     30.12 o 
  13  -1  10        3.45       21.81     22.91 o 
  14  -1  10       17.03       27.88     16.73 o 
  15  -1  10       61.15       66.11     29.75 o 
  -6   0  10        4.63       19.20     11.04 o 
  -5   0  10     1348.88     1477.54     46.25 o 
  -4   0  10      409.59      410.06     34.75 o 
  -3   0  10       46.82       39.09      8.75 o 
  -2   0  10      779.57      766.05     24.15 o 
  -1   0  10      274.63      298.29     18.97 o 
   0   0  10      909.12      920.02     34.30 o 
   1   0  10      513.29      496.06     26.66 o 
   2   0  10       26.40       22.84      9.78 o 
   3   0  10      499.99      488.97     23.27 o 
   4   0  10      318.76      325.92     22.58 o 
   5   0  10      291.85      327.44     22.19 o 
   6   0  10     1614.91     1720.52     47.35 o 
   7   0  10      859.66      790.07     35.02 o 
   8   0  10      786.09      725.31     31.07 o 
   9   0  10      134.08      112.57     17.17 o 
  10   0  10       88.70       75.53     14.26 o 
  11   0  10      575.46      592.01     56.80 o 
  12   0  10      132.56       98.33     22.06 o 
  13   0  10      362.72      363.97     32.07 o 
  14   0  10      200.55      179.82     34.22 o 
  15   0  10        0.16       17.01     16.88 o 
  16   0  10        4.52       -7.64     40.29 o 
  -6   1  10      414.21      411.50     30.65 o 
  -5   1  10      541.33      568.92     29.27 o 
  -4   1  10      843.26      885.05     36.42 o 
  -3   1  10       19.03        4.65      8.45 o 
  -2   1  10       13.57       13.86      6.90 o 
  -1   1  10       50.53       37.54      7.15 o 
   0   1  10      246.96      234.77     21.13 o 
   1   1  10       33.20       25.16      5.74 o 
   2   1  10      429.19      461.70     18.98 o 
   3   1  10      271.02      276.34     33.95 o 
   4   1  10      621.41      663.33     30.61 o 
   5   1  10      447.98      512.11     24.63 o 
   6   1  10      219.62      256.65     21.08 o 
   7   1  10     1923.87     1892.15     49.72 o 
   8   1  10     1229.42     1322.11     41.75 o 
   9   1  10      682.77      653.87     34.97 o 
  10   1  10      183.81      151.18     31.48 o 
  11   1  10      393.96      381.64     27.00 o 
  12   1  10      140.70      109.79     16.86 o 
  13   1  10        5.19       19.40     16.46 o 
  14   1  10      497.84      506.50     41.16 o 
  15   1  10       63.44       72.97     28.90 o 
  16   1  10       18.20       51.41     33.46 o 
  -6   2  10      206.44      126.06     32.65 o 
  -5   2  10      133.21      143.55     25.51 o 
  -4   2  10      331.69      311.83     22.41 o 
  -3   2  10      210.68      206.86     24.76 o 
  -2   2  10      531.48      542.11     40.45 o 
  -1   2  10      566.46      607.29     48.22 o 
   0   2  10     1351.73     1389.66     61.65 o 
   1   2  10     1032.47     1011.15     47.41 o 
   2   2  10     3299.66     3442.78     65.28 o 
   3   2  10     1667.39     1588.92     44.44 o 
   4   2  10     1150.49     1076.73     30.69 o 
   5   2  10      708.26      694.83     51.23 o 
   6   2  10     1055.21     1023.36     33.86 o 
   7   2  10        1.13      -13.10     13.10 o 
   8   2  10     1264.20     1221.71     40.80 o 
   9   2  10      527.33      475.98     27.23 o 
  10   2  10       17.12       26.88     10.53 o 
  11   2  10      505.66      474.90     31.52 o 
  12   2  10      274.77      201.34     23.79 o 
  13   2  10      546.39      530.00     38.50 o 
  14   2  10       61.26       37.16     13.74 o 
  15   2  10       71.73       48.49     24.10 o 
  16   2  10       18.80       27.98     21.04 o 
  -6   3  10      109.94       55.37     23.69 o 
  -5   3  10        0.71       28.91      9.86 o 
  -4   3  10        5.32       16.00     12.94 o 
  -3   3  10        1.65       25.12     11.96 o 
  -2   3  10      375.16      356.02     51.19 o 
  -1   3  10       31.79       39.71     14.33 o 
   0   3  10      152.80       87.02     19.11 o 
   1   3  10     1845.84     1750.86    116.23 o 
   2   3  10      935.98      847.97     53.86 o 
   3   3  10      527.56      508.53     15.89 o 
   4   3  10      816.92      757.77     25.35 o 
   5   3  10     4547.99     4848.87     84.22 o 
   6   3  10      614.54      638.79     26.40 o 
   7   3  10     1908.31     1971.10     49.85 o 
   8   3  10     1576.37     1561.89     44.78 o 
   9   3  10      531.69      520.07     32.15 o 
  10   3  10     1482.00     1439.80     51.22 o 
  11   3  10      157.68      150.85     19.11 o 
  12   3  10      186.91      159.62     19.68 o 
  13   3  10       51.74       60.42     13.68 o 
  14   3  10      201.06      171.74     21.66 o 
  15   3  10      279.18      273.86     29.71 o 
  16   3  10        1.51       -4.44     28.36 o 
  -5   4  10        0.40       23.10     24.11 o 
  -4   4  10      356.29      403.61     42.04 o 
  -3   4  10      415.91      420.36     44.49 o 
  -2   4  10      470.62      506.18     39.50 o 
  -1   4  10        7.90       30.34     15.91 o 
   0   4  10        6.91       20.24     16.53 o 
   1   4  10       25.89       53.38     18.88 o 
   2   4  10      382.24      378.01     40.39 o 
   3   4  10       21.71       31.08     15.82 o 
   4   4  10       11.80       12.10     10.87 o 
   5   4  10       12.63       21.57      8.76 o 
   6   4  10     2602.23     2598.59     58.10 o 
   7   4  10      462.76      534.17     31.07 o 
   8   4  10       10.39       21.59     10.53 o 
   9   4  10     5094.57     5107.56    112.38 o 
  10   4  10       31.21       34.36     13.27 o 
  11   4  10      405.65      439.66     36.53 o 
  12   4  10     1000.22     1001.81     53.70 o 
  13   4  10     1187.96     1090.80     61.31 o 
  14   4  10       35.89       21.16     13.54 o 
  15   4  10      256.42      173.20     57.59 o 
  16   4  10       15.81       47.34     14.28 o 
  -5   5  10       88.32       55.54     19.96 o 
  -4   5  10      131.91      115.62     21.44 o 
  -3   5  10      268.23      328.72     41.37 o 
  -2   5  10      572.56      580.49     46.79 o 
  -1   5  10     1504.58     1671.69     77.60 o 
   0   5  10      361.61      349.98     43.46 o 
   1   5  10     1979.01     2052.00    121.50 o 
   2   5  10       59.10       47.58     24.01 o 
   3   5  10       10.68       12.51     23.52 o 
   4   5  10       53.78       55.13      8.13 o 
   5   5  10       41.36       36.77      9.30 o 
   6   5  10      411.24      388.81     23.06 o 
   7   5  10       68.41       40.30     20.28 o 
   8   5  10     3426.79     3447.73     73.96 o 
   9   5  10      428.16      374.36     28.27 o 
  10   5  10        9.48        8.47     14.16 o 
  11   5  10      244.25      212.56     25.83 o 
  12   5  10     2388.53     2434.90    106.86 o 
  13   5  10      284.02      245.59     33.08 o 
  14   5  10      165.11      140.55     27.51 o 
  15   5  10       68.92       43.75     20.41 o 
  16   5  10      311.36      358.19     50.78 o 
  -5   6  10       37.42       32.99     33.10 o 
  -4   6  10      320.52      246.13     37.16 o 
  -3   6  10      137.24      108.49     27.56 o 
  -2   6  10        3.52       29.37     14.71 o 
  -1   6  10       90.68       44.84     15.12 o 
   0   6  10      383.25      398.53     36.01 o 
   1   6  10      347.89      405.46     57.98 o 
   2   6  10     1964.40     2048.78     79.30 o 
   3   6  10      394.67      410.22     38.95 o 
   4   6  10      583.99      600.73     32.41 o 
   5   6  10     1082.13     1051.04     49.42 o 
   6   6  10       54.42       58.93     11.65 o 
   7   6  10     2514.97     2585.92     84.79 o 
   8   6  10     1229.49     1202.08     51.71 o 
   9   6  10     1391.81     1368.06     40.66 o 
  10   6  10     1062.54     1065.50     39.89 o 
  11   6  10       57.24       27.12     13.23 o 
  12   6  10       59.22       61.93     18.50 o 
  13   6  10      940.28      818.21     65.83 o 
  14   6  10       42.75       50.08     17.69 o 
  15   6  10        0.57       34.13     15.03 o 
  16   6  10       15.57        8.39     38.60 o 
  -5   7  10      180.26      114.89     42.78 o 
  -4   7  10      326.04      338.73     49.80 o 
  -3   7  10        2.26        2.45     16.44 o 
  -2   7  10      210.91      196.07     33.95 o 
  -1   7  10        0.23       30.12     18.61 o 
   0   7  10       78.85       74.10     19.31 o 
   1   7  10       92.54       56.51     16.41 o 
   2   7  10        0.46        4.98     17.36 o 
   3   7  10        8.13        5.05     15.14 o 
   4   7  10     1842.39     1918.22     44.23 o 
   5   7  10       63.42       59.76     10.66 o 
   6   7  10     1613.87     1648.39     44.93 o 
   7   7  10       67.28       55.24     11.60 o 
   8   7  10     3297.20     3428.37    119.20 o 
   9   7  10      282.63      278.98     25.61 o 
  10   7  10      915.45      936.16     44.00 o 
  11   7  10       71.79       82.95     39.31 o 
  12   7  10      181.87       88.74     23.24 o 
  13   7  10      321.86      328.14     72.21 o 
  14   7  10        0.28      -10.50     31.35 o 
  15   7  10      165.15      142.11     34.84 o 
  16   7  10      131.10      112.92     32.21 o 
  -4   8  10      158.09      220.10     50.43 o 
  -3   8  10        2.96      -11.62     26.60 o 
  -2   8  10      283.51      349.49     62.43 o 
  -1   8  10       10.65        8.96     14.94 o 
   0   8  10       32.66       44.10     22.34 o 
   1   8  10       12.88      -14.91     31.82 o 
   2   8  10      789.34      916.80     79.10 o 
   3   8  10      691.92      714.89     73.01 o 
   4   8  10       43.60       42.35      8.37 o 
   5   8  10     1170.23     1193.98     46.29 o 
   6   8  10     1143.10     1139.56     73.54 o 
   7   8  10      392.96      432.41     30.69 o 
   8   8  10      726.31      678.44     44.79 o 
   9   8  10        1.58       25.18     12.51 o 
  10   8  10      227.10      209.32     28.97 o 
  11   8  10      953.13      892.55     47.55 o 
  12   8  10       15.87       29.97     15.29 o 
  13   8  10       15.98       24.20     29.14 o 
  14   8  10      153.44      194.26     45.48 o 
  15   8  10      205.51      140.02     39.23 o 
  16   8  10      192.18      168.36     56.50 o 
  -3   9  10        6.51       14.39     20.41 o 
  -2   9  10       59.30      128.21     40.95 o 
  -1   9  10      230.83      311.86    286.72 o 
   0   9  10       99.48       96.01     29.22 o 
   1   9  10      860.42      946.40     93.59 o 
   2   9  10     2270.52     2473.22    191.19 o 
   3   9  10     1218.82     1264.44     52.48 o 
   4   9  10     1149.96     1110.05     41.24 o 
   5   9  10       37.17       35.97     15.59 o 
   6   9  10        0.69       44.38     27.09 o 
   7   9  10      263.27      224.50     33.36 o 
   8   9  10       41.76       25.53     13.05 o 
   9   9  10        0.62       12.16     17.46 o 
  10   9  10       68.54       40.86     19.37 o 
  11   9  10       58.74       35.47     23.39 o 
  12   9  10       62.95       57.73     21.25 o 
  13   9  10      288.18      278.95     43.55 o 
  14   9  10        2.69        8.38     58.21 o 
  15   9  10      393.59      370.04     54.07 o 
  -3  10  10       29.21      -25.42     26.63 o 
  -2  10  10       95.35       59.04     17.71 o 
  -1  10  10       21.21       24.73     29.43 o 
   0  10  10       59.03       36.90     17.85 o 
   1  10  10       31.48       71.97     34.90 o 
   2  10  10     1147.38     1141.09     47.55 o 
   3  10  10     1013.67      972.39     41.95 o 
   4  10  10        9.93       -2.55     12.55 o 
   5  10  10      218.19      230.69     17.95 o 
   6  10  10       71.89       52.57     16.27 o 
   7  10  10       92.20       64.59     14.19 o 
   8  10  10        4.50       15.05     10.22 o 
   9  10  10       23.47       50.71     24.67 o 
  10  10  10       40.66       71.92     20.84 o 
  11  10  10       10.76       14.01     24.43 o 
  12  10  10       16.89       47.24     16.43 o 
  13  10  10      113.32       96.72     45.29 o 
  14  10  10       89.00       97.35     27.88 o 
  15  10  10       22.19       36.09     14.54 o 
  -2  11  10      155.90      183.79     61.35 o 
  -1  11  10      185.22      106.07     37.11 o 
   0  11  10        7.19        5.84     20.09 o 
   1  11  10      566.84      546.45     78.99 o 
   2  11  10       29.60       29.32     27.89 o 
   3  11  10       72.54      100.85     55.96 o 
   4  11  10      107.58       64.73     28.19 o 
   5  11  10      118.44      139.15     22.57 o 
   6  11  10       97.04       73.03     15.66 o 
   7  11  10       68.95       62.37     16.34 o 
   8  11  10       60.84       43.94     14.07 o 
   9  11  10       81.34       81.82     18.84 o 
  10  11  10      449.00      439.37     42.83 o 
  11  11  10       63.39       64.76     17.49 o 
  12  11  10      123.55       47.84     19.20 o 
  13  11  10      330.85      390.91     50.70 o 
  14  11  10       52.50       74.62     24.59 o 
  15  11  10        1.23       -0.28     17.78 o 
  -1  12  10      118.27      107.70     50.18 o 
   0  12  10       66.48       36.63     32.82 o 
   1  12  10      129.35       75.64     63.74 o 
   2  12  10       85.57       63.19     33.13 o 
   3  12  10      368.87      378.46    105.02 o 
   4  12  10      106.81       69.61     12.31 o 
   5  12  10      239.61      268.26     29.63 o 
   6  12  10      164.95      139.28     18.19 o 
   7  12  10        2.89       54.01     14.60 o 
   8  12  10       35.96       41.90     17.26 o 
   9  12  10      333.98      345.62     39.47 o 
  10  12  10       14.86       34.67     19.49 o 
  11  12  10       85.18      128.22     39.64 o 
  12  12  10       73.67       71.02     28.21 o 
  13  12  10      158.83      166.86     56.25 o 
  14  12  10      147.37      163.08     44.48 o 
   1  13  10       79.60       64.12     20.92 o 
   2  13  10        0.91       81.17    100.99 o 
   3  13  10       15.68       18.75     24.35 o 
   4  13  10      305.21      346.37     48.59 o 
   5  13  10        0.70        8.34     13.21 o 
   6  13  10      284.62      294.64     41.26 o 
   7  13  10        0.84       18.60     12.68 o 
   8  13  10      490.32      491.73     40.90 o 
   9  13  10        4.39       23.56     21.86 o 
  10  13  10       23.97       33.61     15.12 o 
  11  13  10       98.79      112.92     27.48 o 
  12  13  10       93.16      116.52     38.44 o 
  13  13  10      198.12      227.98     41.72 o 
   3  14  10      124.17      241.17     64.50 o 
   4  14  10        6.85       -3.49     18.59 o 
   5  14  10       33.60       27.93     23.23 o 
   6  14  10        0.58       30.12     22.54 o 
   7  14  10      752.28      880.02    181.63 o 
   8  14  10       95.32       68.10     16.96 o 
   9  14  10      505.38      451.09     50.59 o 
  10  14  10      128.07      119.58     28.58 o 
  11  14  10        9.41       31.86     19.14 o 
  12  14  10        2.16       12.11     46.22 o 
   5  15  10       27.06       51.36     28.53 o 
   6  15  10      124.93       90.78     27.74 o 
   7  15  10        0.15       10.96     26.30 o 
   8  15  10      855.67      894.94     65.68 o 
   9  15  10       34.39       34.62     12.23 o 
   1 -11  11       24.90       51.44     22.78 o 
   2 -11  11       64.61       69.31     20.56 o 
   3 -11  11        1.95       -4.05     28.15 o 
   4 -11  11        0.42       47.73     20.32 o 
   5 -11  11        6.03       36.15     20.56 o 
  -1 -10  11      331.11      281.20     52.40 o 
   0 -10  11      381.70      421.70     71.49 o 
   1 -10  11       13.10       38.04     33.98 o 
   2 -10  11        6.71       24.91     19.87 o 
   3 -10  11        1.83       70.76     25.09 o 
   4 -10  11       11.89       32.30     47.92 o 
   5 -10  11      145.35      130.13     40.13 o 
   6 -10  11      120.08      121.33     37.90 o 
   7 -10  11      244.57      246.99     47.02 o 
  -3  -9  11      191.16      171.53     33.83 o 
  -2  -9  11        2.27       16.30     43.28 o 
  -1  -9  11      106.68      151.84     49.08 o 
   0  -9  11       10.81       19.69     34.46 o 
   1  -9  11      145.10       50.29     32.82 o 
   2  -9  11        6.64      -19.19     55.79 o 
   3  -9  11      189.30      149.60     34.77 o 
   4  -9  11       16.72       42.60     13.89 o 
   5  -9  11        0.98      -11.79     25.62 o 
   6  -9  11      675.56      745.51     66.89 o 
   7  -9  11      494.12      574.75     68.27 o 
   8  -9  11       47.39       44.27     24.54 o 
   9  -9  11        2.14       18.49     23.27 o 
  -4  -8  11        1.75       33.53     32.34 o 
  -3  -8  11       21.85       42.82     17.09 o 
  -2  -8  11        8.36       10.76     24.83 o 
  -1  -8  11        6.96       71.40     20.69 o 
   0  -8  11       48.04       29.45     38.15 o 
   1  -8  11       54.28       99.12     30.19 o 
   2  -8  11      295.60      295.23     46.05 o 
   3  -8  11        2.28      -10.02     26.64 o 
   4  -8  11      134.21      139.21     40.74 o 
   5  -8  11       32.29       70.47     25.47 o 
   6  -8  11      154.44      169.16     31.79 o 
   7  -8  11       73.57       36.43     28.94 o 
   8  -8  11       15.03       52.88     18.47 o 
   9  -8  11      231.56      159.26     33.53 o 
  10  -8  11       24.67       22.11     22.33 o 
  -4  -7  11      302.94      279.77     47.99 o 
  -3  -7  11      142.19      207.57     45.71 o 
  -2  -7  11      219.08      343.13     69.10 o 
  -1  -7  11      108.90       99.26     19.28 o 
   0  -7  11       30.55       49.88     19.59 o 
   1  -7  11     1850.52     2001.99    107.63 o 
   2  -7  11      182.53      149.02     33.97 o 
   3  -7  11      318.56      327.64     45.72 o 
   4  -7  11       18.49       44.28     21.61 o 
   5  -7  11       12.50       40.30     18.01 o 
   6  -7  11       52.33       78.03     50.30 o 
   7  -7  11       40.65       58.73     21.39 o 
   8  -7  11       24.73       47.89     18.81 o 
   9  -7  11      117.60       92.41     35.66 o 
  10  -7  11      168.45      223.51     39.19 o 
  11  -7  11        0.05       60.10     40.00 o 
  -5  -6  11       41.24       47.49     26.61 o 
  -4  -6  11      191.28      183.08     41.38 o 
  -3  -6  11        1.05        1.77     49.22 o 
  -2  -6  11       12.22       27.44      9.45 o 
  -1  -6  11       85.55       78.19     20.17 o 
   0  -6  11      726.05      664.15     43.81 o 
   1  -6  11       79.46       59.29     15.79 o 
   2  -6  11      390.54      399.13     36.06 o 
   3  -6  11      309.72      394.68     35.85 o 
   4  -6  11      412.08      317.75     44.79 o 
   5  -6  11       61.29       62.45     27.58 o 
   6  -6  11      473.51      501.82     78.56 o 
   7  -6  11        8.76       28.35     46.03 o 
   8  -6  11      402.94      453.74     50.55 o 
   9  -6  11       39.23       91.34     46.59 o 
  10  -6  11       32.44       58.42     30.17 o 
  11  -6  11       62.57       17.06     21.16 o 
  12  -6  11      176.53      151.57     58.54 o 
  -5  -5  11      200.67      207.97     32.48 o 
  -4  -5  11      274.52      218.67     39.67 o 
  -3  -5  11      219.90      221.91     41.31 o 
  -2  -5  11       18.35       18.34     16.93 o 
  -1  -5  11     1247.95     1176.14     68.21 o 
   0  -5  11       44.42       41.89     14.52 o 
   1  -5  11      331.01      377.22     42.59 o 
   2  -5  11      123.26       84.41     19.51 o 
   3  -5  11        1.32       19.19     14.94 o 
   4  -5  11      118.38      106.59     27.31 o 
   5  -5  11      401.07      372.47     33.72 o 
   6  -5  11      363.06      320.10     30.01 o 
   7  -5  11       16.72       40.54     17.07 o 
   8  -5  11      284.00      286.66     41.07 o 
   9  -5  11       23.03       25.64     14.06 o 
  10  -5  11        3.83       21.80     40.95 o 
  11  -5  11       83.87      107.95     38.82 o 
  12  -5  11      544.47      603.46     66.02 o 
  13  -5  11      126.78      148.83     40.29 o 
  -5  -4  11        1.42       15.12     12.38 o 
  -4  -4  11       63.93       76.88     55.32 o 
  -3  -4  11      100.60       61.37     11.70 o 
  -2  -4  11     1180.62     1246.45     61.03 o 
  -1  -4  11      149.80      130.97     24.05 o 
   0  -4  11      333.57      369.37     37.49 o 
   1  -4  11        4.59       30.36     12.13 o 
   2  -4  11      160.69      166.71     33.19 o 
   3  -4  11      362.81      484.40     35.96 o 
   4  -4  11        5.87       40.35     12.70 o 
   5  -4  11      128.97      141.78     22.48 o 
   6  -4  11        0.63       13.96     11.70 o 
   7  -4  11       36.32       44.27     14.10 o 
   8  -4  11      354.19      448.78     39.03 o 
   9  -4  11       20.78       54.74     26.37 o 
  10  -4  11       92.85       71.11     20.99 o 
  11  -4  11      187.99      214.47     73.58 o 
  12  -4  11      191.18      177.85     35.67 o 
  13  -4  11      115.56       77.62     19.70 o 
  14  -4  11       87.47       64.29     35.97 o 
  -6  -3  11       59.19       47.96     12.38 o 
  -5  -3  11      223.47      220.35     37.92 o 
  -4  -3  11       61.17       62.63     14.98 o 
  -3  -3  11       86.10       56.37     14.25 o 
  -2  -3  11       28.19       26.41      8.31 o 
  -1  -3  11      917.82      947.55     35.51 o 
   0  -3  11       33.49       19.27     13.98 o 
   1  -3  11       76.38       61.48     15.58 o 
   2  -3  11      337.58      278.80     26.15 o 
   3  -3  11       88.19       75.51     15.02 o 
   4  -3  11      584.55      586.64     33.73 o 
   5  -3  11       29.28       50.53     16.53 o 
   6  -3  11     1807.89     1889.02     91.04 o 
   7  -3  11      488.32      524.19     49.83 o 
   8  -3  11       59.74       26.94     27.48 o 
   9  -3  11       47.42       30.03     19.60 o 
  10  -3  11        7.88       28.52     42.97 o 
  11  -3  11       90.89       78.78     21.03 o 
  12  -3  11      259.48      294.68     75.92 o 
  13  -3  11       10.23       51.10     23.28 o 
  14  -3  11       18.70        3.83     21.17 o 
  -6  -2  11       37.42       11.97     17.43 o 
  -5  -2  11      105.40       94.77     16.42 o 
  -4  -2  11      358.66      417.65     36.09 o 
  -3  -2  11      458.31      396.32     34.78 o 
  -2  -2  11       80.57       63.52      9.08 o 
  -1  -2  11        0.26       13.69      9.00 o 
   0  -2  11      273.79      234.63     40.29 o 
   1  -2  11      114.74      128.56     17.44 o 
   2  -2  11        0.54        4.78     11.50 o 
   3  -2  11      429.48      389.84     25.35 o 
   4  -2  11       34.89       48.90     10.61 o 
   5  -2  11      189.89      143.73     29.19 o 
   6  -2  11     1159.23     1199.31     54.03 o 
   7  -2  11     1916.74     1925.86     58.78 o 
   8  -2  11       14.63       24.25     12.11 o 
   9  -2  11      518.33      440.87     42.18 o 
  10  -2  11        5.03       17.59     11.38 o 
  11  -2  11       65.65       47.92     28.71 o 
  12  -2  11      123.98       96.25     29.20 o 
  13  -2  11       38.37       66.43     18.45 o 
  14  -2  11       67.13       66.79     27.07 o 
  15  -2  11       67.62       57.79     24.61 o 
  -5  -1  11      311.83      326.20     43.99 o 
  -4  -1  11       10.92       21.92      9.52 o 
  -3  -1  11       12.60       20.23     11.45 o 
  -2  -1  11      127.97      119.19     18.99 o 
  -1  -1  11       80.00       57.29     13.43 o 
   0  -1  11      510.36      509.64     31.83 o 
   1  -1  11       67.93       37.42     13.38 o 
   2  -1  11      395.72      442.79     30.79 o 
   3  -1  11      309.05      425.58     25.66 o 
   4  -1  11       18.13       42.06      7.97 o 
   5  -1  11       76.18       78.99     12.35 o 
   6  -1  11      954.42      996.61     41.36 o 
   7  -1  11      282.64      263.77     22.69 o 
   8  -1  11        5.13       34.94     28.90 o 
   9  -1  11      120.92      113.41     18.58 o 
  10  -1  11      255.69      225.29     36.68 o 
  11  -1  11      113.14      161.96     33.78 o 
  12  -1  11       80.83       67.77     33.12 o 
  13  -1  11      152.53      190.09     30.70 o 
  14  -1  11        1.94       23.62     18.55 o 
  15  -1  11      206.00      231.97     44.29 o 
  -5   0  11        1.78        3.79      8.55 o 
  -4   0  11       52.69       25.89     10.20 o 
  -3   0  11        6.91       32.40      9.47 o 
  -2   0  11        2.03       11.77      7.92 o 
  -1   0  11      189.08      198.51     12.87 o 
   0   0  11      140.10      131.75     16.86 o 
   1   0  11     1432.72     1563.53     40.47 o 
   2   0  11      244.56      270.34     21.47 o 
   3   0  11      380.33      408.30     23.27 o 
   4   0  11        7.68       37.87     10.80 o 
   5   0  11       70.91       77.43     18.45 o 
   6   0  11       89.78       62.11     11.39 o 
   7   0  11      105.00       63.59     16.57 o 
   8   0  11      483.22      502.93     30.20 o 
   9   0  11      271.49      269.60     27.66 o 
  10   0  11      306.75      291.49     36.95 o 
  11   0  11      381.43      386.46    104.62 o 
  12   0  11        3.23       23.57     65.12 o 
  13   0  11      131.69      142.08     24.91 o 
  14   0  11      328.32      363.12     44.68 o 
  15   0  11        0.91       40.93     23.44 o 
  -5   1  11       60.58       50.18     16.88 o 
  -4   1  11      125.68      105.76     22.10 o 
  -3   1  11       77.10       62.73      8.18 o 
  -2   1  11      151.02      151.86     24.36 o 
  -1   1  11       98.52       63.06     26.35 o 
   0   1  11      434.27      429.94     21.76 o 
   1   1  11      423.60      411.11     22.18 o 
   2   1  11     1657.07     1682.52     42.59 o 
   3   1  11      332.98      308.87     21.46 o 
   4   1  11       56.32       41.91     19.26 o 
   5   1  11      111.04      112.46     18.45 o 
   6   1  11        0.22       -4.79     12.14 o 
   7   1  11      281.37      311.42     23.22 o 
   8   1  11      270.50      310.15     23.90 o 
   9   1  11     2588.86     2542.31     76.29 o 
  10   1  11       33.77       24.13     14.59 o 
  11   1  11      109.74      100.13     39.06 o 
  12   1  11      391.68      345.02     45.43 o 
  13   1  11      396.22      487.48     52.46 o 
  14   1  11       85.82       82.47     21.79 o 
  15   1  11        5.83        9.91     25.04 o 
  16   1  11        5.71       29.49     18.90 o 
  -5   2  11       21.61        2.87     12.87 o 
  -4   2  11      530.78      616.38     48.75 o 
  -3   2  11      891.99      894.34     57.97 o 
  -2   2  11       11.66       17.65     21.46 o 
  -1   2  11       16.16       15.73     12.13 o 
   0   2  11     1524.31     1436.61    142.42 o 
   1   2  11      139.58      151.84     29.20 o 
   2   2  11       12.26        2.70     15.03 o 
   3   2  11      324.68      318.66     18.74 o 
   4   2  11       70.80       52.12     10.29 o 
   5   2  11       90.91       61.25      9.60 o 
   6   2  11      105.70       68.16     17.44 o 
   7   2  11      264.79      274.58     34.51 o 
   8   2  11      880.81      771.70     43.30 o 
   9   2  11      164.19      201.98     39.00 o 
  10   2  11      274.83      235.25     31.17 o 
  11   2  11     1451.51     1339.78     61.09 o 
  12   2  11     1439.20     1594.42     78.02 o 
  13   2  11       98.53       79.84     41.40 o 
  14   2  11      341.22      256.29     36.41 o 
  15   2  11      307.44      335.86     54.59 o 
  16   2  11        6.13        8.51     21.18 o 
  -5   3  11       19.88       29.29     27.88 o 
  -4   3  11      634.91      708.83     70.31 o 
  -3   3  11      442.85      546.32     48.54 o 
  -2   3  11        1.12       23.78     30.69 o 
  -1   3  11        1.55        4.65     11.38 o 
   0   3  11       37.46       45.00     15.63 o 
   1   3  11      141.75       97.57     23.79 o 
   2   3  11      535.24      568.47     83.68 o 
   3   3  11      784.43      660.84     89.77 o 
   4   3  11       60.45       66.80     13.85 o 
   5   3  11       13.08       13.23     11.50 o 
   6   3  11      105.99      146.36     18.12 o 
   7   3  11      175.07      186.72     20.04 o 
   8   3  11      157.86      140.09     17.41 o 
   9   3  11      111.80      130.66     27.41 o 
  10   3  11      698.35      679.33     38.25 o 
  11   3  11      404.03      417.60     36.29 o 
  12   3  11      317.26      337.35     56.36 o 
  13   3  11      845.46      902.55     72.90 o 
  14   3  11       24.01       22.23     15.60 o 
  15   3  11       71.37       94.09     23.90 o 
  16   3  11      165.83      123.99     55.60 o 
  -5   4  11        3.90       70.35     18.85 o 
  -4   4  11      170.07      107.28     31.96 o 
  -3   4  11       83.98       80.77     23.76 o 
  -2   4  11       46.09       29.75     17.59 o 
  -1   4  11        0.32        3.53     20.82 o 
   0   4  11      155.12      107.72     26.24 o 
   1   4  11       44.80       58.65     29.59 o 
   2   4  11      318.32      334.55     47.17 o 
   3   4  11     2390.95     2420.05    179.88 o 
   4   4  11     1573.34     1508.45     37.03 o 
   5   4  11      612.43      587.98     31.74 o 
   6   4  11      352.87      380.00     21.15 o 
   7   4  11       16.25       43.31     14.43 o 
   8   4  11      315.76      288.15     19.75 o 
   9   4  11      164.53      145.81     26.02 o 
  10   4  11        0.34       37.15     10.85 o 
  11   4  11      278.54      298.04     30.31 o 
  12   4  11       77.53       71.90     18.85 o 
  13   4  11       54.45       87.44     24.93 o 
  14   4  11       57.58       72.86     33.98 o 
  15   4  11       38.21       22.47     43.42 o 
  16   4  11      122.70      161.47     76.04 o 
  -5   5  11        2.21       17.64     27.29 o 
  -4   5  11       35.61       58.17     22.31 o 
  -3   5  11        0.12       39.69     15.94 o 
  -2   5  11      214.91      189.64     49.73 o 
  -1   5  11        0.06       21.64     10.42 o 
   0   5  11      362.70      340.10     34.65 o 
   1   5  11      872.23      761.73     53.90 o 
   2   5  11      298.24      264.46     65.53 o 
   3   5  11      186.23      216.81     48.77 o 
   4   5  11      273.19      238.76     66.15 o 
   5   5  11      559.26      571.25     25.98 o 
   6   5  11      360.92      386.42     19.42 o 
   7   5  11        2.04        9.87     15.12 o 
   8   5  11       12.73       46.34     16.40 o 
   9   5  11     1867.36     1879.90     62.54 o 
  10   5  11      338.93      318.35     35.18 o 
  11   5  11     1025.02      919.21     46.78 o 
  12   5  11       76.09       60.46     20.05 o 
  13   5  11       12.81       40.75     21.95 o 
  14   5  11      820.82      844.76     55.35 o 
  15   5  11      493.59      498.21     47.15 o 
  16   5  11       82.70       53.79     22.88 o 
  -4   6  11       45.51       25.21     28.53 o 
  -3   6  11      129.54       56.62     25.80 o 
  -2   6  11       65.82       89.02     41.74 o 
  -1   6  11       85.57      194.89     55.75 o 
   0   6  11       15.92        6.40     17.45 o 
   1   6  11      486.13      418.45     64.36 o 
   2   6  11       83.16       82.34     42.77 o 
   3   6  11     1276.18     1269.57    732.52 o 
   4   6  11      544.73      583.03     69.55 o 
   5   6  11      848.54      788.77     30.30 o 
   6   6  11      140.50      132.94     18.67 o 
   7   6  11       88.86       79.39     18.22 o 
   8   6  11      832.72      850.08     51.63 o 
   9   6  11       67.08       64.43     15.43 o 
  10   6  11      357.29      397.05     46.98 o 
  11   6  11      298.96      269.17     31.21 o 
  12   6  11       55.51       68.97     28.46 o 
  13   6  11      599.50      618.52     54.93 o 
  14   6  11      596.99      668.94     77.77 o 
  15   6  11      340.38      382.83     56.13 o 
  16   6  11       47.21       85.56     25.49 o 
  -4   7  11        6.46        8.61     22.48 o 
  -3   7  11        2.26       34.21     26.56 o 
  -2   7  11      356.50      424.75     61.49 o 
  -1   7  11      119.61       85.74     30.71 o 
   0   7  11      372.00      413.23     65.19 o 
   1   7  11      118.38       95.94     40.64 o 
   2   7  11      287.97      237.67     52.05 o 
   3   7  11      413.95      367.09     54.40 o 
   4   7  11      195.42      249.78     53.33 o 
   5   7  11     2358.42     2472.32     82.81 o 
   6   7  11      634.31      639.11     37.91 o 
   7   7  11      640.25      655.12     75.47 o 
   8   7  11      147.69      150.29     27.32 o 
   9   7  11     1644.08     1655.36     60.97 o 
  10   7  11       47.25       30.93     12.22 o 
  11   7  11      374.30      381.17     35.59 o 
  12   7  11        2.49       35.42     26.39 o 
  13   7  11      703.45      711.73     61.53 o 
  14   7  11       84.63       90.56     18.76 o 
  15   7  11      110.33       81.92     16.72 o 
  16   7  11       57.41        7.46     56.98 o 
  -3   8  11       65.03       47.62     22.76 o 
  -2   8  11       19.24       68.17     35.04 o 
  -1   8  11      500.67      482.57     64.95 o 
   0   8  11       25.02       20.27     16.95 o 
   1   8  11      283.11      308.95     62.63 o 
   2   8  11       57.45       54.02     23.28 o 
   3   8  11       98.02       55.20     58.14 o 
   4   8  11      945.16      901.92     83.01 o 
   5   8  11        6.76        8.80      5.00 o 
   6   8  11      318.55      259.62     34.07 o 
   7   8  11      792.33      868.43     46.22 o 
   8   8  11      631.15      630.60     31.79 o 
   9   8  11       11.04       12.21      8.89 o 
  10   8  11      241.25      265.13     27.25 o 
  11   8  11       76.81       66.80     13.71 o 
  12   8  11      419.75      372.52     39.43 o 
  13   8  11        3.83       22.77     25.30 o 
  14   8  11      259.86      204.51     60.27 o 
  15   8  11      128.01       69.78     27.35 o 
  16   8  11        0.04       48.51     20.53 o 
  -2   9  11       71.99       39.08     30.44 o 
  -1   9  11       88.50       66.78     19.40 o 
   0   9  11       42.39       17.22     25.14 o 
   1   9  11        9.61      -24.73     32.27 o 
   2   9  11       15.49       20.13     28.43 o 
   3   9  11      767.03      858.83     84.91 o 
   4   9  11      396.17      356.76     29.81 o 
   5   9  11       40.98       24.10     21.01 o 
   6   9  11        5.57       38.74     11.11 o 
   7   9  11      171.26      203.77     19.68 o 
   8   9  11      102.04       98.63     16.11 o 
   9   9  11      688.52      725.70     47.30 o 
  10   9  11      554.04      500.87     56.55 o 
  11   9  11      575.94      558.10     40.72 o 
  12   9  11      273.43      298.67     46.57 o 
  13   9  11      439.85      431.38     49.61 o 
  14   9  11       20.66        9.32     41.50 o 
  15   9  11        6.86        8.87     42.18 o 
  -1  10  11        0.15      -28.67     28.67 o 
   0  10  11       71.91       79.51     30.85 o 
   1  10  11      421.45      369.86     76.23 o 
   2  10  11      344.46      411.85    106.04 o 
   3  10  11      174.67      113.03     45.00 o 
   4  10  11       60.61       38.17     15.37 o 
   5  10  11        5.42       21.49     19.81 o 
   6  10  11      333.11      324.18     29.47 o 
   7  10  11       32.71       46.88     10.08 o 
   8  10  11      167.40      211.24     32.55 o 
   9  10  11       34.65       49.44     22.51 o 
  10  10  11      530.29      530.51     48.20 o 
  11  10  11       91.18      117.49     30.97 o 
  12  10  11      515.38      584.28     49.79 o 
  13  10  11       56.20       40.33     21.05 o 
  14  10  11       67.90      102.90     25.75 o 
  15  10  11      184.63      220.03     45.21 o 
   0  11  11      245.04      242.41     63.95 o 
   1  11  11        0.56      -30.64     33.65 o 
   2  11  11        4.40       83.52     30.40 o 
   3  11  11      440.80      533.14    101.82 o 
   4  11  11      511.28      488.32     41.45 o 
   5  11  11       50.70       67.45     10.88 o 
   6  11  11        5.58        9.17     12.99 o 
   7  11  11      471.55      420.76     34.41 o 
   8  11  11        4.97        7.15      8.43 o 
   9  11  11       49.74       56.83     16.51 o 
  10  11  11      378.97      334.40     53.10 o 
  11  11  11       37.62        8.87     16.90 o 
  12  11  11       10.83       23.88     23.67 o 
  13  11  11      152.85      121.48     26.36 o 
  14  11  11      409.39      329.92     45.46 o 
   1  12  11      442.42      570.18     82.21 o 
   2  12  11      118.07       80.34     30.57 o 
   3  12  11      648.72      759.19    111.99 o 
   4  12  11      245.47      263.75     74.64 o 
   5  12  11       14.10       -2.73     27.93 o 
   6  12  11      443.96      462.66     36.21 o 
   7  12  11      192.82      198.51     41.74 o 
   8  12  11      290.39      233.45     35.34 o 
   9  12  11      177.03      179.64     28.72 o 
  10  12  11      196.04      132.35     26.18 o 
  11  12  11      476.95      487.28     57.44 o 
  12  12  11        1.95       14.43     19.97 o 
  13  12  11       28.73        2.39     24.71 o 
   2  13  11       70.13       45.79     33.48 o 
   3  13  11        0.89       15.36     24.11 o 
   4  13  11        0.77       15.87     27.25 o 
   5  13  11       91.38       94.03     30.19 o 
   6  13  11        2.70       43.95     20.68 o 
   7  13  11       82.30       51.39     10.77 o 
   8  13  11        4.60       40.91     12.56 o 
   9  13  11       62.29       60.06     19.54 o 
  10  13  11      457.64      456.66     48.97 o 
  11  13  11      117.94      113.66     31.02 o 
  12  13  11       65.07       60.61     18.99 o 
   4  14  11       40.34       21.89     28.53 o 
   5  14  11       16.11      -15.67     40.60 o 
   6  14  11       54.81      108.46     58.86 o 
   7  14  11      142.64       95.58     30.50 o 
   8  14  11        3.87       38.17     25.18 o 
   9  14  11       41.93       47.67     16.69 o 
  10  14  11      195.38      188.58     43.92 o 
  11  14  11       39.81       36.31     19.36 o 
   2 -10  12       85.10       80.14     55.89 o 
   3 -10  12       26.07       51.39     23.08 o 
   4 -10  12       74.86       76.59     24.16 o 
   5 -10  12      332.74      363.94     51.72 o 
   0  -9  12      597.75      649.19     64.27 o 
   1  -9  12      569.25      587.45     56.93 o 
   2  -9  12      132.17      117.99     32.84 o 
   3  -9  12       20.12       50.27     21.50 o 
   4  -9  12      346.09      366.14     46.77 o 
   5  -9  12       83.83       71.06     18.69 o 
   6  -9  12       82.94       92.84     53.19 o 
   7  -9  12        6.93        7.77     38.20 o 
   8  -9  12        1.74       69.70     35.43 o 
  -2  -8  12        1.50      -23.01     23.01 o 
  -1  -8  12       30.65       54.22     17.08 o 
   0  -8  12      299.36      268.02     49.33 o 
   1  -8  12     1090.68     1096.82     99.65 o 
   2  -8  12       30.57       34.24     14.73 o 
   3  -8  12      788.52      853.77     79.65 o 
   4  -8  12        4.10       52.07     24.85 o 
   5  -8  12       52.75       60.32     24.73 o 
   6  -8  12       58.36       41.09     21.46 o 
   7  -8  12        6.36       76.06     29.53 o 
   8  -8  12      701.82      745.37     85.87 o 
   9  -8  12       27.93       43.91     16.10 o 
  -3  -7  12       88.32       64.60     18.35 o 
  -2  -7  12        2.48       27.08     46.24 o 
  -1  -7  12      107.93       71.15     22.91 o 
   0  -7  12       11.79       40.05     19.87 o 
   1  -7  12       26.45       46.09     21.43 o 
   2  -7  12      459.34      545.27     56.76 o 
   3  -7  12       97.72       90.64     19.17 o 
   4  -7  12      204.14      212.44     47.35 o 
   5  -7  12        0.71       29.31     23.28 o 
   6  -7  12       44.35       64.86     18.96 o 
   7  -7  12      479.05      552.80     57.21 o 
   8  -7  12      293.53      296.67     43.88 o 
   9  -7  12      412.76      485.42     60.76 o 
  10  -7  12      148.98      161.30     39.42 o 
  11  -7  12      458.28      464.77    140.38 o 
  -3  -6  12      319.89      277.46     47.51 o 
  -2  -6  12       82.57       92.42     18.24 o 
  -1  -6  12       78.68       27.54     24.13 o 
   0  -6  12       95.42       55.02     19.78 o 
   1  -6  12       14.36       42.98     37.59 o 
   2  -6  12      641.57      641.75     60.37 o 
   3  -6  12        5.13       -6.74     23.05 o 
   4  -6  12      358.51      413.12     74.92 o 
   5  -6  12       41.23      -27.47     27.47 o 
   6  -6  12        2.33       34.73     46.88 o 
   7  -6  12        2.48       21.97     24.59 o 
   8  -6  12      348.87      395.31     72.40 o 
   9  -6  12       19.77       44.05     18.31 o 
  10  -6  12       11.14       69.19     23.87 o 
  11  -6  12       75.66       45.06     16.62 o 
  12  -6  12      556.93      555.96     83.84 o 
  -4  -5  12      156.93      119.98     29.26 o 
  -3  -5  12      104.57       66.66     20.27 o 
  -2  -5  12        3.58       38.58     11.28 o 
  -1  -5  12      531.58      496.83     46.46 o 
   0  -5  12      265.39      232.41     35.89 o 
   1  -5  12      477.83      450.34     42.05 o 
   2  -5  12        1.15        7.45     12.65 o 
   3  -5  12      322.55      345.86     33.73 o 
   4  -5  12      100.31       89.60     17.45 o 
   5  -5  12      862.88      877.76     63.51 o 
   6  -5  12       85.10       49.22     58.36 o 
   7  -5  12      144.18      129.42     34.36 o 
   8  -5  12      124.19      107.67     27.04 o 
   9  -5  12      131.43      112.75     29.48 o 
  10  -5  12       70.07       32.50     36.07 o 
  11  -5  12        0.22       -9.24     25.50 o 
  12  -5  12       33.52       12.63     57.19 o 
  -4  -4  12        0.58       10.06     18.30 o 
  -3  -4  12       17.31        3.18     17.22 o 
  -2  -4  12       55.22       40.81      8.29 o 
  -1  -4  12       17.16        7.98     23.73 o 
   0  -4  12       16.04       20.32     40.98 o 
   1  -4  12      110.27       99.79     20.41 o 
   2  -4  12      516.30      555.60     56.99 o 
   3  -4  12      164.58      153.26     26.61 o 
   4  -4  12      313.28      288.57     33.00 o 
   5  -4  12      113.59      127.28     18.46 o 
   6  -4  12      784.42      888.46     63.13 o 
   7  -4  12      543.23      459.38     55.34 o 
   8  -4  12       44.40       93.84     25.49 o 
   9  -4  12      203.10      220.48     37.92 o 
  10  -4  12        0.24        5.43     35.07 o 
  11  -4  12        0.72      -10.34     25.42 o 
  12  -4  12       12.20       56.59     25.70 o 
  13  -4  12      344.94      417.19     50.36 o 
  -4  -3  12       24.04       51.47     14.08 o 
  -3  -3  12       36.93       29.35     15.90 o 
  -2  -3  12      137.09      149.73     22.72 o 
  -1  -3  12      330.57      329.96     39.86 o 
   0  -3  12      118.36      115.31     21.52 o 
   1  -3  12      338.97      328.23     31.33 o 
   2  -3  12      832.60      733.95     35.09 o 
   3  -3  12       10.58       14.42     10.08 o 
   4  -3  12      238.06      139.48     31.29 o 
   5  -3  12        7.91      -10.27     18.25 o 
   6  -3  12      932.34      815.64     39.27 o 
   7  -3  12       28.22       20.73     16.19 o 
   8  -3  12      111.54      135.18     55.49 o 
   9  -3  12       14.69       48.61     19.44 o 
  10  -3  12       37.44       44.22     19.72 o 
  11  -3  12        4.58      -28.48     28.48 o 
  12  -3  12      155.64       97.81     29.09 o 
  13  -3  12       22.65        7.67     25.32 o 
  14  -3  12      184.32      229.99     39.39 o 
  -4  -2  12       11.94        7.38     12.51 o 
  -3  -2  12      225.84      222.76     37.59 o 
  -2  -2  12      337.62      372.61     40.27 o 
  -1  -2  12       48.66       49.28     19.87 o 
   0  -2  12      204.98      209.45     26.35 o 
   1  -2  12     1250.19     1285.80     74.39 o 
   2  -2  12       45.10        6.42     17.46 o 
   3  -2  12       22.00       37.12      8.61 o 
   4  -2  12      104.01       81.97     26.08 o 
   5  -2  12        7.52        5.04     16.47 o 
   6  -2  12        0.90       -1.86     24.28 o 
   7  -2  12        6.68       43.82     15.58 o 
   8  -2  12      645.14      601.11     71.36 o 
   9  -2  12        1.46       18.25     21.00 o 
  10  -2  12      143.86      153.86     40.61 o 
  11  -2  12        8.85       24.50     18.65 o 
  12  -2  12        2.54       18.30     26.83 o 
  13  -2  12      408.58      395.12     45.73 o 
  14  -2  12      528.65      495.82     51.93 o 
  -4  -1  12      365.16      397.49     56.79 o 
  -3  -1  12        5.40       26.68     13.86 o 
  -2  -1  12      156.75      129.62     34.69 o 
  -1  -1  12      166.97      114.96     18.65 o 
   0  -1  12      504.15      577.12     33.22 o 
   1  -1  12      274.07      297.01     29.69 o 
   2  -1  12      787.26      803.63     31.34 o 
   3  -1  12      147.28       95.68     20.77 o 
   4  -1  12        5.37       25.62     18.52 o 
   5  -1  12      710.45      637.62     38.05 o 
   6  -1  12      182.69      208.85     29.68 o 
   7  -1  12      551.77      582.20     33.64 o 
   8  -1  12      459.66      524.22     33.82 o 
   9  -1  12      258.23      222.99     27.51 o 
  10  -1  12       55.63       50.67     34.97 o 
  11  -1  12       12.64       22.83     24.83 o 
  12  -1  12        8.21       24.31     51.98 o 
  13  -1  12      730.89      781.76    129.06 o 
  14  -1  12      502.97      450.03     85.70 o 
  15  -1  12        1.00       27.95     25.16 o 
  -4   0  12      169.77       67.61     25.28 o 
  -3   0  12      245.86      274.12     35.64 o 
  -2   0  12       65.39       49.84      7.49 o 
  -1   0  12       12.65        4.48      8.42 o 
   0   0  12        1.69       12.88     15.14 o 
   1   0  12      367.79      364.05     19.86 o 
   2   0  12      409.36      394.08     25.99 o 
   3   0  12      322.75      311.91     31.02 o 
   4   0  12      851.84      863.60     37.77 o 
   5   0  12       71.80       83.35     18.99 o 
   6   0  12      386.09      422.43     45.27 o 
   7   0  12      424.32      472.31     43.50 o 
   8   0  12     2279.00     2321.59     79.58 o 
   9   0  12      252.95      215.67     39.09 o 
  10   0  12       82.79       91.86     17.14 o 
  11   0  12      134.35      105.23     26.69 o 
  12   0  12      267.99      199.53     69.97 o 
  13   0  12      496.92      427.88     51.64 o 
  14   0  12       10.80        9.36     14.36 o 
  15   0  12      179.27      182.58     42.54 o 
  -4   1  12      593.73      554.86     74.84 o 
  -3   1  12      371.15      344.01    105.14 o 
  -2   1  12       29.28       62.70     19.44 o 
  -1   1  12      531.61      495.27     42.35 o 
   0   1  12       57.57       48.17     15.06 o 
   1   1  12       42.69       34.53     13.92 o 
   2   1  12      134.42      100.65     22.41 o 
   3   1  12     3472.50     3703.14    106.92 o 
   4   1  12      231.57      228.44     30.28 o 
   5   1  12       29.25       38.70     18.08 o 
   6   1  12      276.83      284.61     39.37 o 
   7   1  12     1332.15     1456.61     54.41 o 
   8   1  12      122.87      107.44     19.90 o 
   9   1  12      701.57      742.37     61.81 o 
  10   1  12       89.38       58.81     10.92 o 
  11   1  12     1924.28     1963.55     99.75 o 
  12   1  12      477.00      511.96     76.35 o 
  13   1  12        8.19       53.89     15.95 o 
  14   1  12       14.94       50.94     13.84 o 
  15   1  12      215.33      160.55     46.62 o 
  -4   2  12        2.44        8.09     17.22 o 
  -3   2  12      983.99      974.80     88.90 o 
  -2   2  12      286.70      249.00     36.08 o 
  -1   2  12       60.75       57.29     28.57 o 
   0   2  12        2.96      -28.60     28.60 o 
   1   2  12       43.77       75.19     33.41 o 
   2   2  12      444.64      565.37     66.51 o 
   3   2  12      302.58      320.84     27.57 o 
   4   2  12     1694.93     1733.53     49.70 o 
   5   2  12       20.78       34.33     13.01 o 
   6   2  12      212.98      237.65     33.70 o 
   7   2  12       10.23       13.58      8.77 o 
   8   2  12      195.50      184.79     24.47 o 
   9   2  12       37.70       14.16     19.05 o 
  10   2  12      944.74      902.91     60.80 o 
  11   2  12       10.47       12.95     15.92 o 
  12   2  12      191.56      238.69     37.12 o 
  13   2  12       66.09       78.75     23.43 o 
  14   2  12        0.88       26.01     27.96 o 
  15   2  12      100.93       93.32     23.68 o 
  16   2  12      163.69       90.87     67.74 o 
  -4   3  12       18.89       39.32     19.02 o 
  -3   3  12      280.68      231.79     36.17 o 
  -2   3  12      164.68      125.93     46.03 o 
  -1   3  12       95.93      141.90     34.76 o 
   0   3  12      126.43      116.76     39.22 o 
   1   3  12     1190.60     1408.85    122.64 o 
   2   3  12      258.92      308.95     57.03 o 
   3   3  12     1084.60     1149.39    113.65 o 
   4   3  12       68.84       61.30      7.21 o 
   5   3  12      960.63     1007.71     35.76 o 
   6   3  12        3.07       14.43     11.37 o 
   7   3  12      117.58      113.80     18.91 o 
   8   3  12      183.79      199.39     35.42 o 
   9   3  12      683.10      653.28     32.03 o 
  10   3  12      721.42      690.62     37.74 o 
  11   3  12      476.69      518.22     44.50 o 
  12   3  12       19.77       29.60     18.76 o 
  13   3  12       11.38        8.15     72.23 o 
  14   3  12      578.58      654.52     57.22 o 
  15   3  12       41.15       23.38     32.61 o 
  16   3  12       45.44       44.42     20.49 o 
  -4   4  12       29.61      -17.67     20.47 o 
  -3   4  12      407.66      511.45     61.67 o 
  -2   4  12      755.50      880.20     91.38 o 
  -1   4  12      354.53      378.54     67.17 o 
   0   4  12      402.88      411.67     55.27 o 
   1   4  12       93.47       70.90     25.07 o 
   2   4  12      534.71      560.01     61.18 o 
   3   4  12        7.34      -36.97     36.97 o 
   4   4  12     2195.54     2211.68    135.09 o 
   5   4  12       58.26       54.70      7.18 o 
   6   4  12      572.38      625.36     44.57 o 
   7   4  12      628.61      640.11     37.22 o 
   8   4  12     2991.67     3040.94     85.32 o 
   9   4  12       67.61       47.71     13.19 o 
  10   4  12      364.03      318.05     26.25 o 
  11   4  12     1157.98     1231.43     70.25 o 
  12   4  12       13.97       28.59     20.61 o 
  13   4  12      689.33      691.47     64.75 o 
  14   4  12      131.04       90.16     23.25 o 
  15   4  12       32.19       34.67     47.95 o 
  16   4  12        8.95       -8.55     22.29 o 
  -3   5  12      332.06      352.57     53.78 o 
  -2   5  12      373.46      404.65     56.76 o 
  -1   5  12      367.07      469.15     70.69 o 
   0   5  12       29.20       38.32     23.52 o 
   1   5  12      339.03      262.75     56.41 o 
   2   5  12        3.41       25.04     37.35 o 
   3   5  12        0.80       43.20     14.73 o 
   4   5  12      134.87      140.07     48.42 o 
   5   5  12        0.99        6.34     13.60 o 
   6   5  12      120.62       70.53     13.13 o 
   7   5  12     1836.54     1821.05     56.31 o 
   8   5  12      147.77      100.82     22.10 o 
   9   5  12       27.45       44.28     12.60 o 
  10   5  12       19.37       16.93     11.99 o 
  11   5  12      126.94      139.70     29.73 o 
  12   5  12      490.72      468.96     48.33 o 
  13   5  12       15.43       18.59     29.17 o 
  14   5  12      679.34      711.61     62.06 o 
  15   5  12       10.96       19.17     52.60 o 
  16   5  12       14.30       48.31     17.30 o 
  -2   6  12      130.50      209.66     57.41 o 
  -1   6  12       70.93       49.25     19.68 o 
   0   6  12       52.31       67.06     31.72 o 
   1   6  12      113.74       93.59     43.37 o 
   2   6  12      734.57      861.08     81.07 o 
   3   6  12        6.58        7.82     17.36 o 
   4   6  12      962.18     1130.67    699.77 o 
   5   6  12      143.55      150.40     29.35 o 
   6   6  12      453.41      429.43     25.12 o 
   7   6  12     2368.35     2398.47     75.59 o 
   8   6  12     1144.98     1274.21     63.52 o 
   9   6  12      841.45      830.82     47.04 o 
  10   6  12      174.07      190.38     24.02 o 
  11   6  12      240.04      253.98     31.45 o 
  12   6  12       76.47       56.01     38.27 o 
  13   6  12       60.71       94.48     22.43 o 
  14   6  12       52.20       71.96     21.29 o 
  15   6  12       47.95       58.09     16.10 o 
  16   6  12       66.41       77.50     17.37 o 
  -2   7  12        8.22       21.06     31.54 o 
  -1   7  12       48.83       54.85     20.44 o 
   0   7  12        1.33       43.68     19.99 o 
   1   7  12       12.02       35.35     42.75 o 
   2   7  12       39.00      106.14     40.53 o 
   3   7  12       42.57       68.55     30.44 o 
   4   7  12       79.94       97.19     25.18 o 
   5   7  12      432.40      218.89     66.20 o 
   6   7  12      563.52      600.09     26.22 o 
   7   7  12      383.08      396.08     25.68 o 
   8   7  12     1377.78     1467.38     67.67 o 
   9   7  12      309.87      303.03     37.37 o 
  10   7  12       18.33       23.36     18.33 o 
  11   7  12      237.34      187.91     30.06 o 
  12   7  12        4.10       30.20     15.77 o 
  13   7  12       64.40       30.77     14.35 o 
  14   7  12       13.35      -20.11     21.47 o 
  15   7  12      468.18      521.38     59.53 o 
  -2   8  12       91.41       58.45     19.58 o 
  -1   8  12       50.51       97.36     32.82 o 
   0   8  12       51.66       53.61     56.41 o 
   1   8  12      194.05      112.37     36.21 o 
   2   8  12      108.40       77.09     27.63 o 
   3   8  12       39.89       24.62     14.49 o 
   4   8  12       43.27       74.15     25.90 o 
   5   8  12      181.08      166.11     29.05 o 
   6   8  12       10.34       18.75     33.53 o 
   7   8  12      821.44      799.96     38.27 o 
   8   8  12      303.65      307.49     29.41 o 
   9   8  12       18.93       27.22     22.67 o 
  10   8  12        5.81       32.82     11.69 o 
  11   8  12      156.61      130.61     30.38 o 
  12   8  12        3.94       39.69     33.72 o 
  13   8  12       38.34       12.26     18.92 o 
  14   8  12       60.69      115.21     32.75 o 
  15   8  12       88.86      123.85     58.73 o 
  -1   9  12       20.06       16.05     21.48 o 
   0   9  12       10.19       46.52     23.66 o 
   1   9  12       67.10      107.46     38.01 o 
   2   9  12        2.37       18.30     28.12 o 
   3   9  12      301.16      327.87     71.77 o 
   4   9  12      499.39      568.14     77.44 o 
   5   9  12      326.94      343.66     32.11 o 
   6   9  12      241.38      239.01     21.06 o 
   7   9  12      302.61      272.24    100.26 o 
   8   9  12      406.91      369.15     29.44 o 
   9   9  12      561.87      557.05     69.27 o 
  10   9  12        7.69       27.07     13.89 o 
  11   9  12        0.90       21.14     14.08 o 
  12   9  12       75.33       61.36     21.10 o 
  13   9  12       74.20       47.83     14.43 o 
  14   9  12       70.34       49.31     25.25 o 
  15   9  12       15.69       35.57     24.59 o 
   0  10  12       15.28       31.99     35.14 o 
   1  10  12       74.79       93.31     33.13 o 
   2  10  12       60.24       58.83     38.94 o 
   3  10  12      635.27      633.02    104.21 o 
   4  10  12     1099.01     1187.91    108.05 o 
   5  10  12       10.28       10.23      7.71 o 
   6  10  12        3.79       26.83     12.33 o 
   7  10  12        8.13        3.56      9.25 o 
   8  10  12        8.24       35.51     11.46 o 
   9  10  12      102.99       91.42     18.69 o 
  10  10  12      497.02      567.64     61.51 o 
  11  10  12      641.98      630.52     39.74 o 
  12  10  12       50.07       91.65     35.99 o 
  13  10  12       10.11       51.62     19.58 o 
  14  10  12       86.95       55.55     17.25 o 
   1  11  12        3.85      -14.84     31.85 o 
   2  11  12      111.70       36.49     36.49 o 
   3  11  12      176.76      125.37     80.90 o 
   4  11  12       41.64       -4.70     40.64 o 
   5  11  12       63.54       32.30     25.77 o 
   6  11  12        7.52       11.95     41.57 o 
   7  11  12      318.17      283.79     29.37 o 
   8  11  12        1.96       -0.09     14.49 o 
   9  11  12       85.68       65.72     14.34 o 
  10  11  12      344.85      410.29     36.75 o 
  11  11  12      147.86      189.73     35.83 o 
  12  11  12       57.69       56.73     17.76 o 
  13  11  12       37.12       40.06     15.64 o 
  14  11  12      354.42      347.28     54.10 o 
   2  12  12      551.89      644.81     84.32 o 
   3  12  12       92.59       90.93     40.08 o 
   4  12  12      178.88      176.04     56.31 o 
   5  12  12      375.45      396.87     70.35 o 
   6  12  12        6.64       -1.63     40.85 o 
   7  12  12       36.17       66.79     18.17 o 
   8  12  12      147.05      117.89     52.74 o 
   9  12  12       11.00       16.51     15.24 o 
  10  12  12       42.90       41.16     14.57 o 
  11  12  12       31.55       57.28     29.36 o 
  12  12  12       23.44        7.52     21.56 o 
  13  12  12       18.55       39.94     18.85 o 
   4  13  12      133.68       41.81     33.72 o 
   5  13  12      160.07      228.61     63.71 o 
   6  13  12      217.91      133.67     53.43 o 
   7  13  12        3.34       55.75     48.25 o 
   8  13  12      467.88      406.67     43.30 o 
   9  13  12       64.17       50.11     35.29 o 
  10  13  12      233.22      240.27     48.92 o 
  11  13  12       89.05      100.71     29.94 o 
   4  -9  13       78.70      105.31     30.31 o 
   1  -8  13       30.78       -1.65     32.23 o 
   2  -8  13      811.60      878.17     66.02 o 
   3  -8  13       15.06       48.95     23.45 o 
   4  -8  13       94.00      110.61     24.51 o 
   5  -8  13       48.61       66.85     21.48 o 
   6  -8  13        4.49       53.95     33.81 o 
   7  -8  13       44.66       84.63     31.35 o 
   8  -8  13       41.55       96.68     32.18 o 
  -1  -7  13       18.72       26.38     37.84 o 
   0  -7  13        2.86       22.44     21.10 o 
   1  -7  13      602.18      740.80     75.48 o 
   2  -7  13      474.42      515.99     54.63 o 
   3  -7  13      231.57      194.11     40.34 o 
   4  -7  13       86.34       65.12     17.27 o 
   5  -7  13       23.30       44.33     19.27 o 
   6  -7  13       12.18       44.30     24.68 o 
   7  -7  13        1.12      -14.16     25.87 o 
   8  -7  13        5.72        3.89     29.57 o 
   9  -7  13      162.61      104.18     35.93 o 
  -1  -6  13        1.20       30.53     23.78 o 
   0  -6  13      191.57      140.30     33.91 o 
   1  -6  13       36.88       18.45     16.88 o 
   2  -6  13      297.69      358.41     41.35 o 
   3  -6  13       11.48       46.93     14.10 o 
   4  -6  13      100.35      121.88     35.12 o 
   5  -6  13      213.16      177.32     41.15 o 
   6  -6  13       61.21       41.85     19.14 o 
   7  -6  13        1.07      -25.61     25.61 o 
   8  -6  13       61.70       47.57     66.96 o 
   9  -6  13      424.35      547.23     61.65 o 
  10  -6  13      107.79       72.83     16.09 o 
  11  -6  13        3.37       21.88     41.55 o 
  -2  -5  13       93.32       61.64     16.55 o 
  -1  -5  13      120.70      111.44     36.75 o 
   0  -5  13       12.57       23.39     15.60 o 
   1  -5  13        0.97       32.54     22.79 o 
   2  -5  13        7.41       15.78     18.69 o 
   3  -5  13        7.86       69.76     21.49 o 
   4  -5  13      213.23      141.44     49.35 o 
   5  -5  13       62.19       93.24     26.91 o 
   6  -5  13        1.96       91.90     28.95 o 
   7  -5  13       85.02       77.04     21.41 o 
   8  -5  13      133.82      147.13     36.37 o 
   9  -5  13      109.14      117.68     48.07 o 
  10  -5  13       43.36       55.04     31.50 o 
  11  -5  13        6.55       51.94     21.03 o 
  12  -5  13      224.04      227.93     40.40 o 
  -2  -4  13      356.01      397.43     90.68 o 
  -1  -4  13       76.31       67.13     17.94 o 
   0  -4  13       38.73       55.91     24.24 o 
   1  -4  13       89.81       54.43     15.66 o 
   2  -4  13        3.32       35.22     17.74 o 
   3  -4  13      238.47      287.26     34.72 o 
   4  -4  13       16.24       53.57     13.14 o 
   5  -4  13      462.38      461.23     37.11 o 
   6  -4  13       17.04        4.36     45.70 o 
   7  -4  13        3.49       59.65     31.91 o 
   8  -4  13       50.83       41.48     34.50 o 
   9  -4  13       28.77       -3.42     21.95 o 
  10  -4  13       89.07       67.17     23.33 o 
  11  -4  13       10.04       17.30     34.95 o 
  12  -4  13        9.00       15.76     17.98 o 
  -3  -3  13      109.69       62.93     17.31 o 
  -2  -3  13       14.08       15.65     14.14 o 
  -1  -3  13        7.42       24.02     11.10 o 
   0  -3  13        2.63       -5.91     20.37 o 
   1  -3  13      392.66      446.48     38.54 o 
   2  -3  13        0.75       27.15     12.29 o 
   3  -3  13      178.98      128.03     23.29 o 
   4  -3  13      210.85      220.18     28.19 o 
   5  -3  13       39.52       11.07     17.39 o 
   6  -3  13      391.30      430.62     38.52 o 
   7  -3  13       40.18       20.81     22.63 o 
   8  -3  13       15.47       41.05     18.52 o 
   9  -3  13       54.16       61.68     22.20 o 
  10  -3  13        2.90       30.45     15.93 o 
  11  -3  13       94.62       93.06     58.05 o 
  12  -3  13        0.52       67.86     18.09 o 
  13  -3  13        5.17        2.92     35.23 o 
  -3  -2  13       17.95       37.84     24.35 o 
  -2  -2  13      161.45      129.86     29.96 o 
  -1  -2  13      193.79      262.16     54.65 o 
   0  -2  13       16.42       33.38      8.91 o 
   1  -2  13      141.59      138.46     28.11 o 
   2  -2  13       92.41      102.14     21.85 o 
   3  -2  13      531.89      566.57     36.80 o 
   4  -2  13       43.99        5.74     17.39 o 
   5  -2  13       15.10       -1.93     18.95 o 
   6  -2  13       39.32       38.96     14.07 o 
   7  -2  13      641.87      711.18     43.84 o
[truncated: 38,902 more chars]
